# Supplementary material for: Deep-learning-enabled antibiotic discovery through molecular de-extinction
Source: Nat Biomed Eng. 2024 Jun 11;8(7):854–71. doi: 10.1038/s41551-024-01201-x (PMC11310081; doi:10.1038/s41551-024-01201-x)
Supplement: Supplementary file 3 — List of EPs predicted by APEX to have a median MIC ≤ 80 μmol l−1. [file 41551_2024_1201_MOESM3_ESM.xlsx]

## Sheet: Sheet 1
AS_XLS1
Seq	Is AEP
SINSLIIKLIQADILKNKLS	No
MARNLVRYVQGLKKKKVI	No
KWTKIYLPLLL	No
NLVRYVQGLKKKKVIVIPVGIG	No
EIKIYKKL	No
KIYKKLSTPPFTLNIRTLPKVK	Yes
KALAILTLRRALPQI	No
KSLWDILKLDVT	No
TKWTKIYLPLL	No
GIHFRVLAKALR	No
KSLWDILKLDVTTSI	No
ARNLVRYVQGLKKKKVI	No
QKNHGIHFRVLAKALRMSG	No
KKKKVIVIPVGIGPHANIKQIRLIEKQS	No
RQKNHGIHFRVLAKALRMSG	No
RNLVRYVQGLKKKKVIVIPVGIGPHANI	No
KNHGIHFRVLAKALRM	No
KRKRGLKLATALSLNNKFVE	Yes
GAFLVDKVWKTL	No
QLKDFSIWEKTGLKKF	No
SFLLLLFLSHL	No
LSFLLLLFLSHLI	No
RNLVRYVQGLKKKKVIVI	No
LKRKRGLKLATALSLNNKF	Yes
KKKVIVIPVGIGPHANIKQIRLIEKQ	No
PPRMARNLVRYVQGLKKK	No
AFLVDRVWKTLI	No
PRMARNLVRYVQGLKKKKVIV	No
QKNHGIHFRVLAKALRM	No
QEPPRMARNLVRYVQGLKKKKVIVI	No
RNLVRYVQGLKKKKVIVIPVGIGPHANIKQIRLIEKQ	No
KVIVIPVGIGPHANIKQIRLI	No
RNLVRYVQGLKKKKVIVIPVGIGPHANIKQIRLIEK	No
NLVRYVQGLKKKKVIVIPVGIGPHANIKQIRLIEKQSP	No
LVRYVQGLKKKKVIVIPVGIGPHANIKQIRL	No
RMARNLVRYVQGLKKKKVIVIPVGIGP	No
RNLVRYVQGLKKKKVIVIPVGIGPHANIKQI	No
RMARNLVRYVQGLKKKKVIVIPVGIGPHANIKQIR	No
INSLIIKLIQADILKNKLSK	No
NLVRYVQGLKKKKVIVIPVGIGPHANIKQIRLIEKQSPENKAF	No
KLLDLAFLLDGSSKL	No
NLVRYVQGLKKKKVI	No
PRMARNLVRYVQGLKKK	No
EVLNRLGGFLVTHVWK	Yes
RMARNLVRYVQGLKKKKVIVIPVGIGPHANIKQIRLIEKQS	No
QEPPRMARNLVRYVQGLKKKKVIVIPVGI	No
RRIYTIWEHNTKNLLRLKSIFS	Yes
SLKRKRGLKLATALSLNNK	Yes
LLLLFLSHLIL	No
RRIYTIWEHNTKNLLRLK	Yes
RNLVRYVQGLKKKKVIVIP	No
SINSLIIKLIQADILKNKLSKQ	No
RNLVRYVQGLKKKKVIVIPVGIGPHANIKQIRLIEKQSPE	No
GFLVTHVWKQL	No
KQDDKLYQRILWRLI	Yes
RQKNHGIHFRVLAKALR	No
RMARNLVRYVQGLKKKKVIVIPVGIGPHANIKQIRL	No
ARNLVRYVQGLKKKKVIVIPVGI	No
RVVALVLLGLL	Yes
IKIYKKLSTPPFTLNIRTLPKVKF	Yes
RLGGFLVTHVWKQL	No
FLLLLFLSHLIL	No
HGIHFRVLAKALRMS	No
RNLVRYVQGLKKKKVIVIPVGIGPHA	No
NLVRYVQGLKKKKVIVIPVGIGPHANIKQIRLIEKQSPENK	No
KKPPNPIKPKVPLSAPRKSPNTVKYRLKF	No
ARNLVRYVQGLKKKKVIVIPVGIGPHANIKQIRLIEKQS	No
ARNLVRYVQGLKKKKVIVIPVGIGPHANIKQ	No
RRIYTIWEHNTKNLLRLKSIF	Yes
LRRIYTIWEHNTKNLLRLKS	Yes
SLWDILKLDVTTSI	No
QKNHGIHFRVLAKALRMS	No
RQKNHGIHFRVLAKALRM	No
RMARNLVRYVQGLKKKKVIVI	No
NLVRYVQGLKKKKVIVIPVGIGPHANIKQIRLIE	No
LKLATALSLNNKF	No
RGTKHRIKWNRKAL	No
ARNLVRYVQGLKKKKVIVIPVGIGPHANIKQIRLIEKQ	No
KLYQRILWRLIS	No
EPPRMARNLVRYVQGLKKKKVIVI	No
RNLVRYVQGLKKKKVIVIPVGIGPHANIKQIRLIE	No
RMARNLVRYVQGLKKKKV	No
RVWKTLIETSALVI	No
VRYVQGLKKKKVIVIPVGIGPHANIKQIRL	No
QLKDFSIWEKTGLKKFL	No
KLYQRILWRL	No
QKNHGIHFRVLAKALRMSGG	No
QEPPRMARNLVRYVQGLKKKKVIVIPVGIGPHANIK	No
RMARNLVRYVQGLKKKKVIVIPVGIGPHANI	No
KKKVIVIPVGIGPHANIKQIRLI	No
QGLKKKKVIVIPVGIGPHANIKQIRLI	No
RMARNLVRYVQGLKKKKVIVIPVGIGPHANIKQIRLIEKQSPE	No
RMARNLVRYVQGLKKKKVIVIPVGIGPHA	No
NGKMKILLVFLGL	No
NGKMKILLVFLGLLGN	No
RMARNLVRYVQGLKKKKVIVIPVGIGPHANIKQIRLIEK	No
KRKRGLKLATALSL	No
RMARNLVRYVQGLKKKKVIVIPVGIGPHANIKQIRLIEKQSPENKAF	No
RQKNHGIHFRVLAKALRMSGG	No
NLVRYVQGLKKKKVIVIPVGIGPHANI	No
RMARNLVRYVQGLKKKKVIVIPVGIGPHANIKQIRLIEKQSPEN	No
RNLVRYVQGLKKKKVIVIPVGIGPHANIKQIR	No
RMARNLVRYVQGLKKKKVIV	No
QEPPRMARNLVRYVQGLKKKKVI	No
NVFGFKALRALRLEDLRI	No
RYVQGLKKKKVIVIPVGIGPHANIKQIR	No
ARNLVRYVQGLKKKKVIVIPVGIG	No
RNLVRYVQGLKKKKVIVIPVG	No
KKKVIVIPVGIGPHANIKQIRL	No
SLWDILKL	No
KVQIPILRMNFK	No
GIHFRVLAKALRMS	No
ARNLVRYVQGLKKKKVIVIPVGIGP	No
ARNLVRYVQGLKKKKVIVIPVGIGPHANIKQIRLI	No
QEPPRMARNLVRYVQGLKKKKVIV	No
ARNLVRYVQGLKKKKVIVIPVGIGPHANIKQI	No
QEPPRMARNLVRYVQGLKKKKVIVIPVGIGPHA	No
RRIYTIWEHNTKNLLRLKSI	Yes
QEPPRMARNLVRYVQGLKKKKVIVIPVGIGPHANIKQI	No
KSLWDILKLDVTT	No
TLDFSEIKIYKKL	No
LEKALAILTLRRALPQIIRR	No
KKWTKIYSPLSLPL	No
ARNLVRYVQGLKKKKVIVIPVGIGPH	No
RMARNLVRYVQGLKKKKVIVIPVGIGPHANIKQIRLIEKQ	No
RNLVRYVQGLKKKKVI	No
KRGLKLATALSLNNKFV	No
KSLWDILKLDV	No
VLLFSQLPAVKARGTKHRIKWNRKAL	Yes
SEIKIYKKLSTPPFTLNIRTLPKVKFPK	Yes
KKKPPNPIKPKVPLSAPRKSPNTVKYRLKFR	No
TLRRIYTIWEHNTKNLLRLKSI	Yes
SIVGNVFGFKALRALR	No
RNLVRYVQGLKKKKVIV	No
KKKVIVIPVGIGPHANIK	No
RNLVRYVQGLKKKKVIVIPVGIGP	No
RMARNLVRYVQGLKKKKVIVIPVG	No
PRMARNLVRYVQGLKKKKVIVI	No
ILSLLINSTLALLL	Yes
DKLYQRILWRLISEL	No
ALAILTLRRAL	No
RMARNLVRYVQGLKK	No
DFSEIKIYKKL	No
KRKRGLKLATALSLNNKFVEG	Yes
NLVRYVQGLKKKKVIVIPVGIGP	No
KLYQRILWRLISEL	No
KKKKVIVIPVGIGPHANIKQIRLIEKQ	No
LVRYVQGLKKKKVIVIPVGIGPHANIKQIR	No
RYVQGLKKKKVIVIPVGIGPHANIKQIRLIEKQS	No
NGKMKILLVFL	No
RQKNHGIHFRVLAK	No
DKLYQRILWRLI	No
KRGLKLATALSLNNKF	No
RYVQGLKKKKVIVIPVGIGPHANIK	No
KALAILTLRRALPQIIRR	No
SFLLLLFLSHLIL	No
NLVRYVQGLKKKKVIVIPVGIGPHANIKQ	No
LVRYVQGLKKKKVIVI	No
RNLVRYVQGLKKKKVIVIPVGIGPHAN	No
RNLVRYVQGLKKKKVIVIPVGIGPHANIKQIRLIEKQSPENKAFVLS	No
QEPPRMARNLVRYVQGLKKKKVIVIPVGIGPHANIKQIRLI	No
KKKVIVIPVGIGPHANIKQIR	No
INSLIIKLIQADILK	No
KLKGSSSLTRKRGLKLATALSLSNK	Yes
NGKMKILLVFLGLL	No
KIYKKLSTPPFTLNIRTLPKVKFPK	Yes
NHGIHFRVLAKALR	No
GLLLHIHRAMHAVI	No
KKKKVIVIPVGIGPHANIKQIRLI	No
ARNLVRYVQGLKKKKVIVIPVGIGPHANIKQIRLIEK	No
RNLVRYVQGLKKKKVIVIPVGI	No
LRRIYTIWEHNTKNLLRLKSIF	Yes
SIVGNVFGFKALRALRL	No
KKVIVIPVGIGPHANIKQIRLIEK	No
SLTRKRGLKLATALSL	No
KLKGSSSLTRKRGLKL	Yes
LNRLGGFLVTHVWKQL	Yes
NLVRYVQGLKKKKVIV	No
RRIYTIWEHNTKNLLRLKSIFST	Yes
KVGAFLVDKVWKTLI	No
EIKIYKKLSTPPFTLNIRTLPKVKFPK	Yes
QKNHGIHFRVLAKAL	No
QKVGAFLVDRVWKTLI	No
LLFSQLPAVKARGTKHRIKWNRK	Yes
SIWEKTGLKKFL	No
RNLVRYVQGLKKKKVIVIPV	No
QLKDFSIWEKTGLKKFLR	No
NLVRYVQGLKKKKVIVIPVGIGPHANIKQIRLIEKQS	No
KALAILTLRRALPQII	No
SLLLISLLAASL	No
WLSGRANALLANGVKL	Yes
ARNLVRYVQGLKKKKVIVIPVGIGPHANIKQIRLIEKQSPE	No
NLVRYVQGLKKKKVIVIPVGIGPHANIKQIR	No
NLVRYVQGLKKKKVIVIPVGIGPHANIKQIRLIEK	No
QYKLKGSSSLTRKRGLKLATALSLSNK	Yes
TLRRIYTIWEHNTKNLLRLK	Yes
KALAILTLRRAL	No
RLGGFLVTHVWK	No
IKIYKKLSTPPFTLNIRTLPKVK	Yes
IKIYKKLSTPPFTLNIRTLPKVKFPK	Yes
ILSLLINSTLALL	Yes
LRRIYTIWEHNTKNLLRLKSIFST	Yes
KLYQRILWRLISE	No
RNLVRYVQGLKKKKVIVIPVGIGPHANIKQ	No
RYVQGLKKKKVIVIPVGIGPHANIKQIRLI	No
RMARNLVRYVQGLKKKKVIVIP	No
KSLWDILKLDVTTSIGRR	No
LLLHIHRAMHAVI	No
IWEHNTKNLLRLKSIF	Yes
EKALAILTLRRAL	No
NVFGFKALRALRL	No
NLVRYVQGLKKKKVIVIPVGIGPHANIKQIRLI	No
RYVQGLKKKKVIVIPVGIGPHANIKQIRLIEKQSPENK	No
IHFRVLAKALR	No
LNRLGGFLVTHVWK	Yes
KWTKIYSPLSLPL	No
QEPPRMARNLVRYVQGLKKKKVIVIPVGIGPHANI	No
ARNLVRYVQGLKKKKVIVIPVGIGPHANIKQIRLIEKQSP	No
KNHGIHFRVLAKALRMSG	No
ARNLVRYVQGLKKKKVIVIPVGIGPHANIKQIRLIE	No
INSLIIKLIQADILKNKLSKQ	No
VGAFLVDKVWKTLI	No
SINSLIIKLIQADILKNKL	No
RMARNLVRYVQGLKKKKVIVIPVGIGPHANIKQIRLIE	No
NTKNLLRLKSIF	Yes
NLVRYVQGLKKKKVIVIPVGIGPHANIKQIRLIEKQSPENKA	No
QGLKKKKVIVIPVGIGPHANIKQIRLIEKQ	No
HGIHFRVLAKALR	No
INSLIIKLIQADILKNKL	No
TKWTKIYLPLLLPL	No
HGIHFRVLAKALRM	No
RLGGFLVTHVWKQLM	Yes
KRKRGLKLATALSLNNKFV	Yes
LQWLSGRANALLANGVKL	Yes
ARNLVRYVQGLKKKKVIVIPVGIGPHANIKQIRL	No
SEIKIYKKL	No
QEPPRMARNLVRYVQGLKKKKVIVIPVGIGP	No
NLVRYVQGLKKKKVIVI	No
KKVIVIPVGIGPHANIKQIRL	No
RMARNLVRYVQGLKKKKVIVIPVGIGPHANIKQIRLIEKQSP	No
QRILWRLISEL	No
GIHFRVLAKALRM	No
LKDFSIWEKTGLKKFL	No
RTLALLAAILL	No
NLVRYVQGLKKKKVIVIPVGIGPHANIKQI	No
IVGNVFGFKALRAL	No
LKDFSIWEKTGLKKFLR	No
SINSLIIKLIQADILKNKLSK	No
SIWEKTGLKKFLR	No
ARNLVRYVQGLKKKKVIVIPVGIGPHANIK	No
ARNLVRYVQGLKKKKVIVIPVG	No
ARNLVRYVQGLKKKKVIVIPVGIGPHANIKQIR	No
QEPPRMARNLVRYVQGLKKKKVIVIPVGIGPHANIKQIR	No
RMARNLVRYVQGLKKKKVIVIPVGIGPHANIK	No
VGAFLVDKVWKTL	No
KDFSIWEKTGLKKFLR	No
RMARNLVRYVQGLKKKKVIVIPV	No
LVRYVQGLKKKKVIVIPVGIGPHANIKQIRLIEK	No
ARNLVRYVQGLKKKKVIVIPVGIGPHANIKQIRLIEKQSPENKA	No
KQDDKLYQRILWRL	Yes
IWEKTGLKKFL	No
RKRGLKLATALSLNNKFV	No
KNHGIHFRVLAKALRMS	No
SFLLLLFLSHLI	No
NGKMKILLVFLGLLG	No
LKRKRGLKLATALSL	No
KIYKKLSTPPFTLNIRTLPKVKFPKV	Yes
KLRVDPINFKLL	No
RNLVRYVQGLKKKKVIVIPVGIGPHANIKQIRLIEKQSPENKAFV	No
RYVQGLKKKKVIVIPVGIGPHANIKQIRLIEKQSPE	No
KRKRGLKLATALSLNNK	Yes
LRRIYTIWEHNTKNLLRLK	Yes
SLKRKRGLKLATALSL	No
QWLSGRANALLANGVKL	Yes
NLVRYVQGLKKKKVIVIPVGI	No
LKRKRGLKLATALSLNNK	Yes
LSFLLLLFLSHLIL	No
NLVRYVQGLKKKKVIVIPVGIGPHANIK	No
GNVFGFKALRALRL	No
KVDGIWNFEVKESF	No
LRRIYTIWEHNTKNLLRLKSI	Yes
RIYTIWEHNTKNLLRLKSI	Yes
SIWEKTGLKKFLRT	No
LGGFLVTHVWKQL	No
RNLVRYVQGLKKKKVIVIPVGIGPHANIK	No
ARNLVRYVQGLKKKKVIVIPVGIGPHANIKQIRLIEKQSPENK	No
CVLLFSQLPAVKARGTKHRIKWNRK	Yes
MARNLVRYVQGLKKKKVIVIPVGIGPHANIK	No
LAILTLRRAL	No
PPRMARNLVRYVQGLKKKKVIVI	No
IKIYKKLSTPPFTLNIRTLPKVKFP	Yes
LAILTLRRALPQIIRR	No
LTLRRALPQIIRRL	No
KLYQRILWRLISELCSVK	Yes
IVGNVFGFKALRALRL	No
NGKMKILLVFLG	No
KNHGIHFRVLAK	No
IHFRVLAKALRM	No
RVVALVLLGLLSL	Yes
VCVLLFSQLPAVKARGTKHRIKWNRK	Yes
RMARNLVRYVQGLKKKKVI	No
KSLWDILKL	No
INSLIIKLIQADILKNKLS	No
LLFSQLPAVKARGTKHRIKWNRKAL	Yes
KRKRGLKLATALSLNNKF	Yes
GQLQWLSGRANALLANGVKL	Yes
LEKALAILTLRRALPQIIRRL	No
KDFSIWEKTGLKKFL	No
SIVGNVFGFKALRAL	No
KALAILTLRRALPQIIR	No
QLQWLSGRANALLANGVKLT	Yes
LEKALAILTLRRAL	No
LQWLSGRANALLANGVK	Yes
KKWTKIYSPLSL	No
TKWTKIYLPLLL	No
LLLFLSHLIL	No
KWTKIYLPLLLPL	No
QEPPRMARNLVRYVQGLKKKKVIVIPVG	No
LRRIYTIWEHNTKNLLRLKSIFS	Yes
NLVRYVQGLKKKKVIVIPVGIGPHANIKQIRLIEKQSPE	No
RGLKLATALSLNNKFV	No
SINSLIIKLIQADILKNK	No
PPRMARNLVRYVQGLKKKKVIV	No
GGFLVTHVWKQL	No
FSIWEKTGLKKFL	No
VLNRLGGFLVTHVWK	Yes
QLQWLSGRANALLANGVKL	Yes
LQWLSGRANALLANGVKLT	Yes
VGNVFGFKALRALRL	No
PPRMARNLVRYVQGLKKKK	No
KKKKVIVIPVGIGPHANIKQIRL	No
QEVLNRLGGFLVTHVWK	Yes
FLVDKVWKTLI	No
RNLVRYVQGLKKKKVIVIPVGIGPHANIKQIRLIEKQSPEN	No
LILSLLINSTLALLL	Yes
RMARNLVRYVQGLKKKKVIVIPVGIG	No
RIYTIWEHNTKNLLRLKSIF	Yes
GIHFRVLAKALRMSG	No
QEPPRMARNLVRYVQGLKKKK	No
KDFSIWEKTGLKKF	No
RNLVRYVQGLKKKKVIVIPVGIGPHANIKQIRLIEKQSPENKAFVLSS	No
QYKLKGSSSLTRKRGLKLATALSLSNKF	Yes
GLKKKKVIVIPVGIGPHANIKQIRLIEK	No
RMARNLVRYVQGLK	No
VICYCRRARCL	Yes
LSFLLLLFLSHL	No
RNLVRYVQGLKKKKVIVIPVGIGPHANIKQIRLIEKQSPENKAF	No
KWTKIYLPLLLP	No
NHGIHFRVLAKAL	No
NHGIHFRVLAKALRMS	No
PRMARNLVRYVQGLKKKK	No
WLSGRANALLANGVKLT	Yes
RRIYTIWEHNTKNLLRLKS	Yes
RNLVRYVQGLKKKKVIVIPVGIGPHANIKQIRL	No
KALAILTLRRALPQIIRRL	No
QLQWLSGRANALL	No
RNLVRYVQGLKKKKVIVIPVGIGPHANIKQIRLIEKQSPENK	No
RYVQGLKKKKVIVIPVGIGPHANIKQIRLIEKQ	No
LILSLLINSTLALL	Yes
IVGNVFGFKALRALR	No
RNLVRYVQGLKKKKVIVIPVGIGPHANIKQIRLIEKQS	No
RKRGLKLATALSLNNK	No
SLKRKRGLKLATALSLNNKF	Yes
RMARNLVRYVQGLKKKKVIVIPVGIGPHAN	No
AILTLRRALPQIIRRL	No
NRLGGFLVTHVWK	Yes
KSYNVLHVPRSLRKLSF	No
KSLWDILKLDVTTSIGR	No
INSLIIKLIQADILKNK	No
PRMARNLVRYVQGLKKKKV	No
PRMARNLVRYVQGLKKKKVI	No
NRLGGFLVTHVWKQL	Yes
RMARNLVRYVQGLKKK	No
QEPPRMARNLVRYVQGLKKKKVIVIPVGIGPHANIKQIRL	No
GIHFRVLAKAL	No
SINSLIIKLIQADILK	No
GQLQWLSGRANALLANGVK	Yes
RKRGLKLATALSLNNKFVE	No
RNLVRYVQGLKKKKVIVIPVGIGPHANIKQIRLI	No
GLKKFLRTTRQSF	No
NVFGFKALRALRLEDL	No
RLGGFLVTHVWKQ	No
KKPPNPIKPKVPLSAPRKSPNTVKYRLKFRF	No
SEIKIYKKLSTPPFTLNIRTLPKVKF	Yes
AFLVDKVWKTLI	No
RQKNHGIHFRVLAKALRMS	No
KLYQRILWRLI	No
PPRMARNLVRYVQGLKKKKVI	No
KNHGIHFRVLAKA	No
RKRGLKLATALSLNNKF	No
LKRKRGLKLATALSLNNKFV	Yes
KNHGIHFRVLAKALR	No
LKDFSIWEKTGLKKF	No
RMARNLVRYVQGLKKKKVIVIPVGIGPHANIKQIRLI	No
EIKIYKKLSTPPFTLNIRTLPKVKF	Yes
QGLKKKKVIVIPVGIGPHANIKQIRLIEK	No
KIYKKLSTPPFTLNIRTLPK	Yes
NLVRYVQGLKKKKVIVIPVGIGPHANIKQIRLIEKQ	No
ARNLVRYVQGLKKKKVIVIPVGIGPHANIKQIRLIEKQSPEN	No
RNLVRYVQGLKKKKVIVIPVGIG	No
RMARNLVRYVQGLKKKKVIVIPVGI	No
QEPPRMARNLVRYVQGLKKKKVIVIPVGIGPHANIKQ	No
KKVIVIPVGIGPHANIKQIRLIEKQ	No
RMARNLVRYVQGLKKKKVIVIPVGIGPHANIKQ	No
KWTKIYLPLL	No
ETKWTKIYLPLLL	No
RNLVRYVQGLKKKKVIVIPVGIGPHANIKQIRLIEKQSPENKAFVLSSV	No
GAFLVDKVWKTLI	No
LVRYVQGLKKKKVIVIPVGIGPHANIKQIRLI	No
LLLISLLAASL	No
RNLVRYVQGLKKKKVIVIPVGIGPH	No
ILTLRRALPQIIRRL	No
ARNLVRYVQGLKKKKVIV	No
LVRYVQGLKKKKVIVIPVGIGPHANIK	No
VFGFKALRALRL	No
KWTKIYLPL	No
HGIHFRVLAKAL	No
QGLKKKKVIVIPVGIGPHANIKQIRL	No
NLVRYVQGLKKKKVIVIPVGIGPHANIKQIRLIEKQSPEN	No
RNLVRYVQGLKKKKVIVIPVGIGPHANIKQIRLIEKQSPENKA	No
KVGAFLVDRVWKTLI	No
NLVRYVQGLKKKKVIVIPVGIGPH	No
RQKNHGIHFRVLAKAL	No
RMARNLVRYVQGLKKKKVIVIPVGIGPHANIKQI	No
LLLFLSHLILSAW	No
LDFSEIKIYKKL	No
GLKLATALSLNNKF	No
RYVQGLKKKKVIVIPVGIGPHANIKQIRLIEK	No
KNHGIHFRVLAKALRMSGG	No
IYKKLSTPPFTLNIRTLPKVKFPK	Yes
RYVQGLKKKKVIVIPVGIGPHANIKQIRLIEKQSP	No
LRRALPQIIRRL	No
NLVRYVQGLKKKKVIVIPVGIGPHANIKQIRL	No
KIYKKLSTPPFTLNIRTLPKVKFP	Yes
KKKKVIVIPVGIGPHANIKQIRLIEK	No
QKVGAFLVDKVWKTL	No
QWLSGRANALLANGVKLT	Yes
RNLVRYVQGLKKKKVIVIPVGIGPHANIKQIRLIEKQSPENKAFVL	No
VLNRLGGFLVTHVWKQL	Yes
RGLKLATALSLNNKF	No
GFKALRALRLEDLRI	No
LLLHIHRAMHAVIDRQKNHGIHFRVLAK	No
QEPPRMARNLVRYVQGLKKKKVIVIPVGIGPH	No
LVRYVQGLKKKKVIVIPVGIGPHANIKQIRLIEKQS	No
KVGAFLVDRVWKTL	No
RMARNLVRYVQGLKKKK	No
KVGAFLVDKVWKTL	No
KNHGIHFRVLAKAL	No
KKKVIVIPVGIGPHANIKQIRLIEKQSPENK	No
RILWRLISEL	No
KKPPNPIKPKVPLSAPRKSPNTVKYRLKFR	No
RNLVRYVQGLKKKKVIVIPVGIGPHANIKQIRLIEKQSP	No
RMARNLVRYVQGLKKKKVIVIPVGIGPHANIKQIRLIEKQSPENK	No
RYVQGLKKKKVIVIPVGIGPHANIKQIRLIEKQSPEN	No
KKKVIVIPVGIGPHANIKQIRLIEKQSPENKAF	No
KKKKVIVIPVGIGPHANIKQIRLIEKQSPENK	No
LILSLLINSTLAL	Yes
NHGIHFRVLAKALRM	No
ILSLLINSTLAL	Yes
ARNLVRYVQGLKKKKVIVI	No
RQKNHGIHFRVLAKA	No
VLLFSQLPAVKARGTKHRIKWNRK	Yes
LLHIHRAMHAVIDRQKNHGIHFRVLAK	No
LYQRILWRLISEL	No
QKNHGIHFRVLAKALR	No
KLKGSSSLTRKRGLKLATALSLSNKF	Yes
QLQWLSGRANALLANGVK	Yes
RMARNLVRYVQGLKKKKVIVIPVGIGPH	No
ATLRRIYTIWEHNTKNLLRLK	Yes
RYVQGLKKKKVIVIPVGIGPHANIKQIRL	No
SSLKRKRGLKLATALSL	No
ARNLVRYVQGLKKKKVIVIP	No
QKVGAFLVDKVWKTLI	No
LVRYVQGLKKKKVIVIPVGIGPHANIKQIRLIEKQSPENK	No
LAILTLRRALPQIIRRL	No
KIYKKLSTPPFTLNIRTLPKVKF	Yes
SSLKRKRGLKLATALSLNNK	Yes
KKKKVIVIPVGIGPHANIKQIRLIEKQSP	No
KKVIVIPVGIGPHANIKQIRLI	No
IKIYKKLSTPPFTLNIRTLPKVKFPKV	Yes
ICYCRRARCL	Yes
AFLVDKVWKTL	No
QEPPRMARNLVRYVQGLKKKKVIVIPVGIG	No
KKKVIVIPVGIGPHANIKQIRLIEK	No
INNRLISIQQWLAQLILKQMLLAHNVKGRTWS	Yes
SKFKILIKKPENKDLF	No
NPLLINSIKRLLIGSIFAGFLI	No
DFRRGIIKGSIRAQRRKIVIWELF	No
QQWLIQLIMKQLLSIHNTK	No
DKQKRNFRRLWITRINAVIREKGVSYSYSK	No
LIWLEKMAPKNLSKLNL	Yes
SRLIPQQWRNRVYQRRMVKRKNFSK	No
IFLHLKTLKIIH	No
SGLILLTWQKL	No
RRIFLRFLIKDI	No
GKILSRRVNRLTLKQQRLITIAIKQARILSLLPFLNNEKQFER	No
LHTINFIIKSL	No
ILRSIPNKLGGVLALLASILVLLIIPLL	No
LHKGLIKTYLGSSALSILIIL	No
KICEKCRLIRRRGRIIV	No
VWSVKITAILLLLSL	No
KETKKWVIKSVVFFKKIRK	No
AGIIFIVLHKLEKSLLR	No
IIRLLFPISKELSKKSCVFPWKKK	No
KRGYIARRRRTKIRLFASSF	No
TLAIFLHIKVLNILY	Yes
GLIKIYFLSFLV	No
RIKYILRLSCARTLA	No
KIRVVPKAAPSIKNGKLAMEIPRGQKLIQTQRFSTGKSFRSNPFL	No
LIFVLILIVGLVYAWRK	No
KAIQVRYRLGISGNI	No
GLHLWLPKAHVKAPIAGSMVLAAILLKLG	Yes
LRGRIDWLKGLKENVVLGGMIPLGTGLKGLVPPSK	No
KKYWILFRIGPERRRK	No
KLSLSFKLDL	No
KIRASVRKICEKCRLIR	No
RAKYLALLKAVTILQASFR	Yes
KKVTKMVQQRYRAVKERNVQFQRYNKLRQSVIRIQAAFR	Yes
PKRWLPNRIQTLQVWLIRLITKQMLMIHNKQGRSWALML	Yes
RSIPNKLGGVLALIFSILILAIIPLLHASK	Yes
LMIFLHLKTLKIIRLLFPISKELSKKS	No
ILQRLRNKKRSIKRKIYSRENLNS	No
LSIINIPRMKRKLFLESTKKIMNKSIY	No
RIRKNIWKRKGYGTALKAFSLGKSLS	No
KRIRKNIWKRKGYGTALKAFSLGKSLSTGNSKSFFVRKKK	No
IRRSFYIEISVEKIIGK	No
LVSLFILMQLKLA	Yes
HILFMKWLGLVL	No
ILALELNLTAKNLKFKYPSNLFK	No
KGLLKIYF	No
SKRPFLKSKRSFRRRLPP	No
KQKRNFRRLWITRINAVIREKGVSYSYSKLIHDLYK	No
FLSLRKTALWVQRKYRA	No
TKSWFIPSKLLLLNLNRNENSNENQKINEKQKGSFLIPSNKK	No
SCLLLTAAIAIKL	No
RKILAFSSIAHLGWLA	No
IKEISKKVPRWLYK	No
NKLGGVLALLFSIL	No
QKYLLMPKILITF	No
IQRRILQRLRNKKRSIKRKIYSRENLNSYIQSQ	No
VTIGINKTLLAFL	Yes
AILRSIPNKLGGVLALL	No
ILRSIPNKLGGVLALAASVLI	No
QSIFRKYIVLPSLIIAKNIG	No
ILGKRQRLLAYLSKKNRVRYKELIDRLDIRETKT	No
RWYQNIKIANRQRKEYLDLK	Yes
IINFTLKTLTLTILF	Yes
FLFAYAILRSVPNKLGGILALL	Yes
ILRSIPKKLGGVLALVLSILI	No
NRLINNRLIALQQWLIKMISKQMMAIHNQKGQTWT	Yes
LSKPLRFFLSKSLLFLSKLLFFLSNSLPF	No
IILILIALPSLR	No
KPFSLRLALSPSRGILVIGSIGTGRSYLVK	No
INISLNKTSYNAKRLEKWQILKR	No
GLHLWLPKAHVKAPI	No
FLALFIIFQLKISKHNF	No
SKILLLSSGFLWIRAS	No
SRSLKKLILKNNQIRHLTKYFLQDAFQLRYLDLSSNKIQIIQK	Yes
PQRWFKNINKLKELDL	No
PSPNRLINNRLISIQQWLAQLILK	Yes
QFRRNGKIWVRVLADIPITGK	No
RKWRTHSILWAHRIKGKAALSWQRRQETLGLVGASEHNESKPK	No
ISKKSIRIKEISKKVPRWLY	No
KIGTLHILTL	No
KSVVFFKKIRKELLKVNPILLFRSREVEVYE	No
KMPLYGLHLWLPKAHVKA	No
KRLRVKHRIHITACHLRSAIHSKFRNLGNS	No
QILKRRNARLISKLPFVFQFFIERIYTNIFLSIINIPRMKRKLFLESTKK	No
QGKILSRRVNRLTLK	No
KLKKVTKMVQQRYRAVKERNVQFQRYNKLR	Yes
RPSFFEPIFKELEKKIGKFQKKYFLLLKIFKGKIKLLRKVLKETKKWV	Yes
MKIKKQFLVIKTETHELRKKFFRLKRRRIF	No
ELYTINLTIKSLLL	No
FLIIITRIPLSSLI	Yes
YRGWKVRKQIRREIQAAVKIQSAFRMAKAQKQFRLLKTA	Yes
EPIFKELEKKIGKFQKKYFLLLKIFKGK	No
ILLTIAISMKL	No
FGIFIASFLYKPI	No
FIKIADLSIFKQFKTL	No
KRVVRIASTNITENIVKIL	No
KEIKLHKLTL	No
HKKDYSSQRGLRKILGKRQRLLAYLSK	No
KLSKYLYPTKPELKSIKTLKHNNPW	Yes
KILKIIRLLFPMSKELPKKSCVFPWKKKWTKNYPP	Yes
LKQQRLITIAIKQARILSLLPFL	No
LYCRIYSLVRARGRRLTFRKN	Yes
KFIMNFKIPVSLKLDFYSL	Yes
SIISHLEWKFIMNFKI	No
RRRTKIRLFASSFRGAHSRLTR	No
RVVILMVWIVSGL	No
LYRIKYILRLSCARTLAR	No
RLVNMLVNRILKHGKKSLA	No
ILKHGKKSLAYQILYRAMKKIQQK	No
RQKLEQKYHLIRRSSKKEISKVPSLSDKWEIYGKLQSPPRNSAPTR	No
LEKWQILKRRNARLISKLPFVF	No
FYYIRLAKRMFF	No
QQKIRALVSAHRDRDKQKRNFRRLWITRINAVIREKGVS	No
LRSFPNKLGGVLALILSILVL	Yes
SIKVILFPFLYIWV	No
ISLWGKGGSKRINKNFRLLKMNNSKSSSFFSKKTY	No
IQIKILFPFCLKPWHRSKLRFSH	No
LNLKKNVIRLQAHVRKHQQLQKYKKMKQ	Yes
HIGLIKTYLGSFALSI	No
RWYQNIKIANRQRKEYLDLKQAAIKIQAVYRGVRVRR	Yes
KPMLKMSGNFARKLI	No
KYLKNRIVTDTNVQKISKKSIRIKEISKK	No
KYLDWKIINFDLRQKVD	No
ILRSIPNKLGGVLALILSILILALIP	No
KNFRLLKMNNSKSSSFFSKK	No
KFKILIKKPENKDLIKILIQ	Yes
DKQKRNFRRLWITRINAVIREKGVSYS	No
LGLLFILSLSGL	No
YWVAVVKPGRIL	No
LLGLIILIL	No
LKTLKIIHLLFPVSKELSKKSCVFPWKK	Yes
SLFFYLRLAYHATI	No
NRLTLKQQRLITIAIKQARILSLLPF	No
LIFVIKTLLL	No
QGKILSRRVNRLTLKQ	No
RSIPKKLGGVLALVLSILILVL	Yes
TIKLFLSFKLDF	No
LIKFYFLSFLTSIL	Yes
QLWLFHLITKQLMIPLNKNGHKWALI	No
RLHKRWRPVHQGLGLKGAATLSILLGSF	No
ILFLWIRASYPRFR	No
ISLWGKGGSKRINKNFRLLK	No
NITENIVKILFREGFIENVRKHREKNKSFLVLNLRHRRNRKR	No
LVLNLRHRRNRKRLYRNFLNLKRISRPGLRIYSNSQRIPR	No
LSKLPRNSSFARVRNRCIFTGRPRSVYKFFRISRIVFRGLASRGPLMG	No
HVTVLILLKGVLFARSS	No
SIINIPRMKRKLFLESTKKIMNKSI	No
VAWAAIKARCHYVNKKW	No
KMSILVSTQKGLIKL	No
SILILAIISLL	Yes
GILLKMGAYGLVRI	No
FPFCLKPWHRSKLRFSHKDLIMKKKK	No
IINIPRMKRKLFLESTKKIM	No
NRLINNRLISLQQWMLQLVSKQMMSIHNTKG	No
LYRNFLNLKRISRPGLRIYSNSQRIPRILG	No
RLVTIQQWLIQLIMKQLLTIHNTKGL	Yes
KLIFLISLLLGTTITI	No
KSSIMVSNQKGLIKLY	No
FFKKIRKELLKVNPILLFRSREVEVYESSETKKERDP	No
LFWILVSNLIIL	Yes
KTWNIGIILL	No
RLATLQLWTINKI	Yes
LVIRSERGLARKLAPLKTHYLIR	No
NVQFQRYNKLRQSVIRIQAAFRGMRARRHLKV	Yes
PLVRKRIFITTLITI	Yes
RLLSGNVWNRELTIIQRRILQRLRNKKRSIKRKIYSR	No
RLVNMLVNRILKHGKKSLAYQILY	No
SWILVRALWHFHYKKN	No
PNKLGGVLALILSILIL	No
IFIVLHKLEKSLLRQQV	No
KRINKNFRLLKMNNSKSSSFFS	No
AILRSIPNKLGGVVAL	No
LSKSLLFLSKLLFFLSNSL	No
LRVLRIKGYVFKELKDLNLSPL	Yes
RSIKRKIYSRENLNSYIQSQTTRKLSL	No
KILFPFCLKPWHRSKLRFSHKDLIMKK	No
FQKKYFLLLKIFKGKIKLLRKVLKETKKW	Yes
RRNRKRLYRNFLNLKRISRPGLRIYSNSQR	No
KLLRKVLKETKKWVIKSVVFFKKIRKELLKVNPILLFRSREVEV	Yes
LRGRIDWLKGLKENVVLGGMIPLGTGLK	No
KFFRISRIVFRGLASRGPLM	No
KLLRKVLKETKKWVIKSVVFFKKIR	Yes
PIFKELEKKIGKFQKKYFLLLKIFKGKIKLLRKVLKETKKWVIKSVV	Yes
ILRSIPNKLGGVLALAASVLILFLIPLLHKSK	No
KQKLRFHYGLTERQLLKYVRIAGKAKGSTGQVL	No
RKKFLSLRKASIKLQSLVRMKKTRKQYLHLRAAALSI	Yes
KILSRRVNRLTLKQQRLITIAIKQARILSLLPFLNNEKQ	No
KEKKKVTPEINISLNKTSYNAKRLEKWQILKRRNARLISKL	No
ARLVADKQVRIASTKIYGIGLKKAIQVRYRLGISGNIK	No
SPNRLINNRLISIQQWLAQLILKQMLLAHNVK	Yes
KRLTFGSILAGFL	Yes
IVRSIKKEILFIYIRT	No
INFTLKTLTLTIL	No
LVLNLRHRRNRKRLYRNFLNLKRISRPGLRIYSNSQRIP	No
LAHRLSSVKLLNIGQKIASHLIDLSWYKK	Yes
KSFLVLNLRHRRNRKRLYRNFLNLKRISRPGLRIYSNSQRIPRILGGMGI	No
LSIQTLKLTLSFKL	Yes
QLWLLHLITK	No
KIRALVSAHRDRDKQKRNFRRLWIT	No
RKILGDLKFL	No
GKIKLLRKVLKETKKWVIKSVVFFK	Yes
NKSFLVLNLRHRRNRKRLYRNFLNLKRISRPGLRIYSNSQRI	No
WSVKITAILLLLSL	No
PRRPRRLKRREKSRPGKAKGRWWEFGKVGPIGC	No
GGIWHILTKPFAWARR	No
KRPFLKSKRSFRRRL	No
YKLSKLPRNSSFARVRNRCIFTGRPRSVYKFFRISRIVFRGLASRGPL	No
RDKHRYKLSKLPRNSSFARVRNRCIFTGRPRSVYKFFRISRIVFRGLA	No
WYWLSIQTLKLSLNFKL	Yes
VMMRKRFLSLRKTALWVQRKYR	Yes
IHFFLPRRPRRLKRREKSRPGKAKGRWWEFGK	No
FLGLLILILL	No
KQKRNFRRLWITRINAVIRE	No
KWLGLVLVWIRQNHSIRSNKYIRSN	No
GTVILGLRHKTKISL	Yes
KTAINLHTGLIKTY	Yes
KYFLLLKIFKGKIKLLRKVLKETKKWVIKSVVFFKKIRKELL	Yes
AQKQFRLLKTAALVIQQRLR	Yes
KTKSWFIPSKLLLLNLNRNENSNENQKINEKQKGSFLIPSNKKI	No
ILALELNLAAKNLKFK	No
WKVRKQIRREIQAAVKIQSAFRMAKAQKQFRLLKTAALVIQQRL	Yes
KNVIRLQAHVRKHQQLQKYK	Yes
RTHFLKTRAAVVSLQSAYRGWKVRK	Yes
RRILQRLRNKKRSIKRKIYSRENLNSYIQSQTT	No
LGLLILISLLLLLAL	Yes
RWITNRLSALQLWLFHLITKQLMIPLNKNGHKWA	Yes
IRWSRLIPQQWRNR	No
RISLVNKIQKVYRSQGVQIHNRHIEIIVR	No
RGRVIDVRWIQKRGGSS	No
IQRRFRTVMMRKRFLSLRKTALW	Yes
RLINNRLILIQQWLVQL	Yes
GSFLFLKTW	No
NLKRISRPGLRIYSNSQRIPR	No
RKQIRREIQAAVKIQSAFRMAKA	Yes
LHIKVLNILYFLFPVSKEFSKKSYIFPWKKKKWTK	Yes
RLIALQQWLIKMISKQMMAIHNQKGQ	Yes
NEKILKRPILNLELWFFPEFLLLYNTYKTKSWFIPSKLLLLNLNRNEN	No
SFVSNFVKNSILSL	No
ICRKKFLSLRKASIKLQSLVRMKKT	Yes
LARACLHARSIARLHKRWRPVHQGLGLK	No
RRLKRREKSRPGKAKGRWWEFGKVGPI	No
MIFLHLKTLKIIRLLFPISKELSKKS	No
NLRVLRIKGYVFKELKDLNLSPLRNLSNLEVLDLGTNFIKI	Yes
QLLNLGWKFL	No
QQKIRALVSAHRDRDKQKRNFRRLWITR	No
RRRRKLRILI	No
LKKVTKMVQQRYRAVKERNVQFQRYNKLRQSVIRIQAAFRGMRARRHLK	Yes
KEFSKKSYIFPWKKKKWTK	Yes
LVIKTETHELRKKFFRLKRRRI	No
KLSLSFKLDLF	No
AYICRKKFLSLRKASIK	Yes
RWLPNRIQILQIWL	No
RRKIVIWELF	No
NRLVNNRLISLQQWALQLVSKQMMGIHNAKGQTWA	Yes
AILRSFPNKLGGVLALI	No
EKCRLIRRRGRIIVI	No
KSLIQREKKRQKLEQKYHLIRRSSKKEISKVPSLSDKWEIYGKLQSP	No
KWRTHSILWAHRIK	No
IKLLRKVLKETKKWVIKSVVFFK	Yes
GKIKLLRKVLKETKKW	Yes
VLTTLMIFLHLKILK	Yes
IFKELEKKIGKFQKKYFLLLKIFKGKIKL	No
IGLKKAIQVRYRLGISGNI	No
LNKTSYNAKRLEKWQILKRRNARLISKL	No
IKSVVFFKKIRKELLKVNPILLFRSREVEVYESSE	No
SKKKSLYRIKYILRLSCARTL	No
FRRLWITRINAVIRE	No
QGKILSRRVNRLTLKQQRLITIAI	No
IFTTKKYWILFR	No
CRKKFLSLRKASIKLQSLVRM	Yes
LSLRKASIKLQSLVRMKKTRKQYLHLRAAALSIQQWY	Yes
KGCRLLLKSQFLQQLRSS	No
IRKWRTHSILWAHRIKGKAALSWQRRQETLGLVGASEHNESKPKT	No
ILRSIPNKLGGVLALAASVLVLFLAPFLHK	No
AISSIRLILNKLV	No
KNWLRGHYQYDLSQIRWSRLIPQQWRNRVYQRRMVKRKNFSKWNLYE	No
LTLSLIIQPKLLSF	No
RKWRTHSILWAHRIKGKAALSWQ	No
PGKNRRIFLRFLIKDIQSVRIEVKEGIYARRVL	No
VLKETKKWVIKSVVFFKKIRKELLK	Yes
LLLSLNPKIILGPL	No
TINLTIKSLLLT	No
WVIKSVVFFKKIRKELLKVNPIL	No
RLTTLQLWFINLVTK	No
SRFLNLKKNVIRLQAHVRKHQQLQKYKKMKQAALVIQIHFR	Yes
ILRSIPNKLGGVLALVLSILILTI	No
NRLINNRLILIQQWL	Yes
TLMIFLHLKTLKI	No
TLKIIRLLFPISKELSKKSCVFPWKKK	No
KTKLFKFFFPKK	No
KRWLPNRIQTLQVWLIRLITKQMLMIHNKQGRSWALMLMSLILFI	Yes
LPRRPRRLKRREKSRPGKAKGRWW	No
KERNVQFQRYNKLRQSVIRIQAAFRGMRARRHLKVMHLAATLIQRRF	Yes
ILGKRQRLLAYLSKKNRVRYKELIDRL	No
NRMKRNLYHFKSLFLSKRRNE	No
FMIKLPLYGLHLWLPKA	No
FLLLKIFKGKIKL	No
IRKMGGLHKIL	No
RFISEQGKILSRRVNRLTLKQQRLIT	No
LFWFLVANLLI	No
LLLLIQPKFLSFI	Yes
KIIRLLFPMSKELPKKSCVFPWKKKWTKN	Yes
RRIFLRFLIKDIQSVRIEVKEGIYARRVLY	No
RGPRFKKIRRLGALPGLTNKR	No
LIGHILFMKWLGLV	No
RLLAAKYELRRKLY	No
KRNFRRLWITRINAVIREKGVSYSYSKLIH	No
LLNRKILAQIAISNR	No
IKIANRQRKEYLDLKQAAIKIQAVYRGVRVRRRIRRMHMAATFIKAVF	Yes
RKARIWARVSRKQKISILVLSSAMGS	No
RISNKKVMKKIANCSKIH	No
TLKIIRLLFPVSKELSKKSCVFPWKKKWTKNYP	Yes
LRKASIKLQSLVR	Yes
KMKQWSIKKL	No
RRKYAAHRASAIVIQRWYQNIKIANRQRKEYLDLKQAAIKIQAVYRG	Yes
RKVHPLAKIINSSLI	No
RLWITRINAVIRE	No
KFILNFKIPISFK	Yes
MKWLGLVLVWIRQNHSIRSNKYIRSN	No
RNRKRLYRNFLNLKRISRPGLRIYSNSQ	No
PKRWLPNRIQTLQVWLIRLITKQMLMIHNKQGRSWALMLM	Yes
TKKWVIKSVVFFKKIRKELLKVNPILLFRSREVEVYESSE	No
LRSIPKKLGGVLALVLSILILVLMPLLHKS	Yes
KYLINNRLITTQQWLIKLTSKQMMAMHNTKGRTWSL	No
KNYIQKNMRISSGVEGIARIEIQKRI	No
RKISVNQTSLYEAKKWLRK	No
PHLINSIKRLLVGSIF	No
ELQKKFFQQRCELGRIGRRNMNRRLNL	No
LILTTAIAMKL	No
RKILGYMQLRKGPNIVGPYGLLQP	No
NNRLISIQQWLVQLTSKQMMAIHNNK	Yes
LFMTLNYSTITKIKSLANLWNKSA	Yes
WTINKITKQLMIPLNKPGHKW	Yes
SSLKNLRVLRIKGYVFKELKDLNLSPLRNLSNL	Yes
RRGIIKGSIRAQRRKIV	No
LLKIFKGKIKLLRKVLKETKKWV	Yes
IVLITLAIFLHIKV	Yes
ISNQKGLIKLYSLSFL	Yes
INRFFKYLLMFL	No
RTNGLIRHFLRIDLVK	No
ISLLIRPLALGVRL	No
KIRKELLKVNPILLFRSREVEVY	No
RLIANRLISMQQWLISLILKQMMIIHSPK	Yes
LFAGFHYWVGKI	No
SLLLTITFLWIR	No
RIVFRGLASRGPLMGIKKS	No
LKLRWSRFARVLL	No
KKLYISMLILLQI	No
KVMHLAATLIQRRFRTVMMRKRFLSLRKTALWVQRKYRA	Yes
ILLAVAFLTLVERKIL	No
GRSELEIDRKARIWARVSRKQK	No
TINFVLKTLALT	No
RSIPKKLGGVLALVLSI	No
ARRHLKVMHLAATLIQRRFRTVMMRKRFLSLRK	Yes
TFLTLNFMKVLKL	Yes
KIGKFQKKYFLLLKIFKGKIK	No
KKSLIQREKKRQKLEQKYHLIRRSSKKEISKVPSLSDKWEIYGK	No
ILRSIPNKLGGVLALISSI	No
NKLRQSVIRIQAAFRGMRARRHLK	Yes
LKNRIVTDTNVQKISKKSIRIKEISKKVPRWLYKLTS	No
NRLITNRLVTIQQWLIQLIMKQLLTIHNTKGLSWSL	Yes
LRFIPNKLGGVLALIFSILILAIISL	Yes
FTINFTVKTLLL	Yes
LQKLGIGIHKETIQLIKIH	No
KKNPFVVNHLLRKIDKLNKK	No
WNRELTIIQRRILQRLRNKKRSIKRKIYSR	No
NCSRSLKKLILKNNQIRHLTKYFLQDAFQLRYLDLSSNKIQIIQKSS	Yes
LRSIPNKLGGVLALAASVLVLFLAPFLHKAK	No
RTSASKKRIRKNIWKRKGYGTALKAFSLGKSLS	No
RLVSVQQWLVRLTSKQMLSIHNHKE	Yes
VFYPSPNRLINNRLISIQQWLAQLILK	Yes
SLKNLRVLRIKGYVFKELKDLNLSPL	Yes
LNKTSYNAKRLEKWQILKRRNARLISKLPFVF	No
RRKLRILICFNSKNRNDI	No
QLWFLHLITKQLMISLNKTGHKWALIL	Yes
RKKLFITMLILL	No
SLWGKGGSKRINKNFRLLKMNNSKSSSF	No
RYISRLWAAITIQEDTRNWK	No
NLWGKVNVKELGGEALSRLLV	No
RLINNRLISIQQWLAQLILKQMLLAHNVKGR	Yes
IMILVYLRIYLIAKRSHR	No
KSIRIKEISKKVPRWLYKL	No
RKRVVRIASTNITENIVKILFREGFIENVR	No
LFNMILISKLLGAR	Yes
RELTIIQRRILQRLRNKKRSIKRKIYSRENLNS	No
GFAWWAGNARLINLSGKL	No
NKLRQSVIRIQAAFRGMRARRHLKVMHLA	Yes
IFSFRRRRKLRILI	No
CYRAYICRKKFLSLRKASIKLQSL	Yes
LMNSIKRLLIGSIF	No
RLRVKHRIHITACHLRSAIHSKFRNLGNSIPIK	No
FKKIRKELLKVNPILLFRSREVE	No
IIWEAFASKRKIL	No
QRLITIAIKQARILSLLPFLNNEK	No
FLHLITKQLMIPLNKNGHKWAL	No
FRWGFPGKNRRIFLRFLIKDIQSVRIEVKEGIYARRV	No
EIYGHYLIVRSIKKEI	No
IFKGKIKLLRKVLKETKKWVIKSVVFFKKIRKELLKVNPILLFRSREVE	Yes
ILVYLRLFLLIVIK	No
TVFLILNTTKALKLS	Yes
ALNKIKALNLSMIL	No
KQRILNTIRNSEELRGGAIEQLEKARA	No
KASIKLQSLVRMKKTRKQYLHLRAAALSIQQWYRSTKLAARQ	Yes
IKIAALTVTVLGLLL	Yes
PNRLINNRLVSLQQWLVQLTSKQMLAIHNHK	No
PKRWLPNRIQILQI	No
IPNKLGGVLALVSSILI	No
NNRLISLQQWALQLVSK	No
KFLSLRKASIKLQSLVRMKK	Yes
SRLIPQQWRNRVYQRRMVKRKNFSKWNLYEKDQLIDYKKENILEVYSL	No
RGYKVRRLIKQQSIAALQIQ	Yes
LFAYAILRFIPNKLGGVL	No
LLSVALLVIAVRKNRKFF	No
KNLRVLRIKGYVFKELKDL	Yes
LFPSPKRLIVNRLISIQQWAVNLILK	Yes
SLLSVALLVIAVR	No
SQRGLRKILGKRQRLLAYLSKKNRVRYKELIDR	No
WLFHLITKQLMI	No
RGIIKGSIRAQRRKIVIW	No
KVMHLAATLIQRRFRTVMMRKRFLSLRKTALWVQRKYR	Yes
RRLWITRINAVIREKGVSYSYSKLIHD	No
YIFLKTWNVGVILL	Yes
WYFLFAYAILRSV	No
WKVRKQIRREIQAAVKIQSAFRMAKAQKQFRLLKTAALVI	Yes
KKNVIRLQAHVRKHQQL	Yes
GRKQHRLYLKTKTAVVIL	Yes
KNRIVTDTNVQKISKKSIRIKEISKKVPRWLYKLTSE	No
LSQIRWSRLIPQQWRNRVYQRRMVKRK	No
LEIDRKARIWARVSRKQKISILV	No
FVSWILVRALW	No
KRQRLLAYLSKKNRVRYKELIDRLDI	No
RIRSVRILIGLGL	No
HLKTLKIIRLLFPVSKELYKK	Yes
LHSIWAKIHFGVMFV	Yes
FFLPRRPRRLKRREKSRPGKAKGRWWEFGKVGPIG	No
YKRQLLLNRKILAQIA	No
ILHIIPLLLLSLNPKLI	No
KVMELIEKFIDLGRIGELIK	No
KKAIQVRYRLGISGNIKI	No
KIRASVRKICEKCRLIRRRGR	No
QLWFLHLITKQLMIPLNKNGHKWALL	No
LQLWLLHLITKQLMIPLNKNGHKW	No
KRQKLEQKYHLIRR	No
NRMKRNLYHFKSLFLSKRRNEKNRNIPTR	No
IKILFPFCLKPWH	No
RLMHLLWKNFL	Yes
RNRLVNMLVNRILKHGKKSLAYQIIYRAMKK	No
LSKPLRFFLSKSLLFLS	No
ILRRLRDRGLISR	No
EKWTKIYLLL	Yes
LRHRRNRKRLYRNFLNLKRIS	No
NSIKRLLIGSLFAGYI	No
RSIPNKLGGVLALILSILILAL	No
ILFMKWLGLVL	No
RGIFIIEPIRVSVK	Yes
KILGKRQRLLAYLSKKNRVRYKELIDRLDIRETK	No
PIHIKIAALTVTVLGLLL	Yes
SGSSKKKSLYRIKYILR	No
LALELNLAAKNLKF	No
SIRLILNKLV	No
FVFVSWILVRALWH	No
KILKRPILNLELWFF	No
KQVRIASTKIYGIGLKKAIQVRYRLGISGNIK	No
NRLATLQLWTINKITKQ	Yes
YSTITKIKSLANLWNK	Yes
RFIPNKLGGVLALIF	Yes
KVMHLAATLIQRRFRTVMMRKRFLSLRK	Yes
KRQLSRLQTYLGGIKYM	No
RILQRLRNKKRSIKRKIYSRENLNSYIQS	No
RISLVNKIQKVYRSQGVQIHNRHIEII	No
ERNVQFQRYNKLRQSVIRIQAAFRGMRARRHLKVMH	Yes
KLISLLSLLLGST	Yes
FPIILATKVLL	No
KLGGVLALMLSILIL	No
NLKKNVIRLQAHVRKHQQLQKYKKMKQAALVIQIHFRA	Yes
NRILKHGKKSLAYQILYRAMKKIQ	No
YICRKKFLSLRKASIKLQSLVRMK	Yes
REIQAAVKIQSAFRMAKAQKQFRLLKTAALVIQQRLRAWAAGRKQ	Yes
RKYQSVLQSAIKIQRWYRAR	Yes
NISLNKTSYNAKRLEKWQILKRRNARLISKL	No
FSVRFFLVAILF	No
KQKRNFRRLWITRINAV	No
IYLHIRTNIKWK	No
LINSIKRLLIGSVFA	No
LVRGFLVRKQMRLQRKAAISLQSYFRMGK	Yes
HLKTLKIIRLLFPVSKELYK	Yes
RQRKEYLDLKQAAIKIQAVYRGVRV	Yes
NNPLLINPIKRLLLG	No
KRLEKWQILKRRNARLISKLPFVFQFFIERIYTNIFLSIIN	No
HRLSSVKLLNIGQKIASHLIDLSWYK	Yes
RLLKTAALVIQQRLRAWAAGRK	Yes
NMLVNRILKHGKKSLAYQILYRA	No
WMTIYTLKLSLSFKL	No
RQLLLNRKILA	No
EKNKSFLVLNLRHRRNRKRLYRNFLNLKRISRPGLR	No
RLLAYLSKKNRVRYKELIDRLDIRE	No
SKKRIRKNIWKRKGYGTALKAFSLGKSLSTGNSKSFF	No
SRSGKKSQYRIRLEEKQKLRFHYGLTERQLLKYVRIAGKA	No
EQKQLIKKLVNFRMKEGKKTRVR	No
IDKKDLSKPLRFFLSKSLLFLSKLLFFLSNSLPF	No
KRIELKIFSGDIHF	No
RKRPSFFEPIFKELEKKIGKFQKKYFLLLKIFKGKIKLL	No
LINSIKRLLLGSI	No
LYTINLTIKSLLLT	No
NRLIVNRLISMQQWMINLILK	Yes
WFIPSKLLLLNLNRNENSNENQKINEKQK	No
KKILRRLRDRGLISRRRPWPIHVA	No
ILLGLGAFLLVFKAL	No
RLLIGSLFAGYII	No
KRRNARLISKLPFVFQFFI	No
NPLLINSIKRLLLGSI	No
KGFVPSFLRLGSWNVI	No
RFLNLKKNVIRLQAHVRKHQQLQKYKKMKQAALVIQIHFRAYIS	Yes
YIFLKTWNVGVIL	Yes
ILGALLLVLILLI	No
YFLLLKIFKGKIKLLRKVLKETKKWVIKSVVFFKKIRKELLKVNPILLFR	Yes
KRNFRRLWITRINAVIREKGVSYSYSKL	No
IILTPILLPPLSKNLL	Yes
SVYKFFRISRIVFRGLAS	No
KTWNIGIILLL	No
WVIKSVVFFKKIRK	No
RINAVIREKGVSYSYSKLIHDLYKRQLLLNRK	No
QIWLEKVAPKGLL	Yes
SRFLNLKKNVIRL	Yes
LLSGNVWNRELTIIQRRILQRLRNKKRSIKRKIYSRENLNSYIQSQTTRK	No
PKKRTSASKKRIRKNIWKRKGYGTALKAFSLGKSL	No
WLGLVLVWIRQNHSIRSNKYIRSNKY	No
EIKHWVELFFGVKV	No
PNRLINNRLISIQQWLAQLILKQMLLAHNVKGRTWSLMLI	Yes
PKRLIVNRLISIQQWAVNLI	Yes
KMKQWSIKKLTNTLT	No
QRGLRKILGKRQRLLA	No
NMLVNRILKHGKKSLAYQIIYRAMKKIQQK	No
IFLHLKTLKIIRLLFPVSKELS	No
PKILLLQLVGHRIIQISRVFRGF	No
NNPLLINSIKRLL	No
LIFVIKTLL	No
TRKQYLHLRAAALSIQQWYRSTKLAARQR	Yes
RYKLSKLPRNSSFARVRNRCIFTGRPRSVYKFFRISR	No
LSICLLRLIKFH	No
LFPMILATKVLL	No
LGRCIILHFPKRTFIHFFLPRRPRRLKR	No
NMKMKWQLQPVKLTLF	Yes
RLSNCSRSLKKLILKNNQIR	No
KVSKYKYPEIPEPKSLLSSKKLVPWEEKWTK	Yes
LVNMLVNRILKHGKKSLA	No
AKAQKQFRLLKTAALVIQQRLR	Yes
FGVAAIFRFILFF	No
SLRKASIKLQSLVRMKKTRKQYLHLRAAALSIQQWYRST	Yes
VNRLTLKQQRLITIAIKQARI	No
RSIPNKLGGVLALAASVLILFLSPLLHKSKQR	No
RLWITRINAVIREKGVSYSYSKLIHDLYKRQ	No
MRARRHLKVMHLAATLIQRRFRTVMMRKRFLSLRKTALWVQRK	Yes
KARIWARVSRKQKISI	No
LLKLGGYGIIRI	No
NSFWLKNLFL	No
KVLNILYFLFPASKEFSKKSYIFPWKK	Yes
SLKKLILKNNQIRHLTKYFLQDAFQLRYLDLSSNKIQIIQKSSF	Yes
NRLIVSLLYLPKGK	No
NNIFLIMKKNL	Yes
RTHSRILLLARGL	No
LHLKILKIIRLLFPMSKELPKKS	Yes
QLQALVRGFLVRKQMRLQRKAAISLQSYFRMGKVRQSYLKARKATV	Yes
VVSIYYYLKIIK	No
KTLKIIRLLFPISKELSKKSCVFPWKKKWTKNYP	No
NRELTIIQRRILQRLRNKKRSIKRKIYSREN	No
SGLILLTWQKIA	No
ILTLFIAFQLKISK	Yes
FFFLGFFRAFF	No
KKFVHIRTCVTKIQSCYRAYICRKKFLSLRKASIKLQSLVRMKKT	Yes
KHWVELFFGVKVIAMNSHRL	No
KQHRLYLKTKTAVVILQSAYRSMRVRKAIK	Yes
NNRLISLQHWLLKLTS	Yes
LNILFIRNKIFSLCAGKK	No
IVFAIYLHIRTNIKW	No
LNKKGHKWALILTSL	No
CRKKFLSLRKASIKLQSLVRMKKTRKQYLHLRAAALSIQQWYRSTK	Yes
KLITIFSLLLGSTI	Yes
QTLAIRWILEAAFKR	No
ELFDRLSLRKRRNRINLNSGPLFEILVKHWISYL	No
RGIIKGSIRAQRRKIVIWELFQANVHSPLFLDRIKKS	No
IKIANRQRKEYLDLKQAAIKIQAVYRGVRVRR	Yes
RLINNRLISIQQWLIQLTSKQ	No
KLSSLEKFPIGHLKTLKELNVAHNLIHSFKL	Yes
PRSVYKFFRISRIVFRGLASRGPLMGIK	No
LLFPSPKRLIVNRLISIQQWAVNLILKQ	Yes
KYLINNRLITAQQWLIQLTSK	No
KRWLHFFMLFV	No
RWSRLIPQQWRNRVYQRRMVKRKNFSKWNLYEKDQLIDY	No
QKGLIKLYFLSFAITL	No
GLIKIYFLSFL	No
NIKIANRQRKEYLDLKQAAIKIQAVYRGVRVRR	Yes
IKILFPFCLKPWHRSKL	No
RLWITRINAVIREKGVSYSYSKLIHDLYKR	No
RKKLYIIMLI	No
QDRSRFLNLKKNVIRLQ	Yes
QRWYRARKTVKDTRTHFLKTRAAVVSLQSAYRGWK	Yes
SPNRLINNRLISLQQWLIQLTSKQMLSIHNHK	Yes
LARKKLFISMLILLQL	No
LRSIPNKLGGVLALLL	No
RLISIQQWAVNLILKQM	Yes
CIKIRRLLIPQQQKHF	No
NFTKNLKVLRKLMM	No
RNMSLISRFISEQGKILSRRVNRLTLKQQRLITIA	No
GNVWNRELTIIQRRILQRLRNKKRSIK	No
ILRSIPNKLGGVLALVLSILILALI	No
KQRILNTIRNSEELRGGAIEQLEKARARLRKVEM	No
LNLRHRRNRKRLYRNFLNLKRISRPGLRIYSNSQRIP	No
WKNWLRGHYQYDLSQIRWSRLIPQQWRNRVYQRRMVKRKNFSK	No
CLLLTAAIATKLGL	No
GWLIGHILFMKWLG	No
KIRKELLKVNPILLFR	No
YGIGLKKAIQVRYRLGISGNIKIKELTKYQ	No
RSLLMLLRRRF	No
RAYICRKKFLSLRKASIKLQS	Yes
NFAIKTLLLVTLFLW	Yes
RTFIHFFLPRRPRRLKRREKS	No
KRWFIKNTQEKHFELLINRQRWLRTNSSLS	No
RPVRMWRRTKTEWFRKLK	No
WKMKWTKIYL	Yes
KRTFIHFFLPRRPRRLKRREKSRPGKAKGRWWEFGKVGPIG	No
KKGCRLLLKSQFLQQLRS	No
INSIKRLLIGSLFAGFII	No
SMILAAVLLKL	No
KGLMKLYFLSFL	No
RLSTLQLWLLHLITKQLMIPLNKNGHKWALLLTSL	No
NPFLINSIKRLLIGSL	No
RVLAKAALRGRIDWLKGLKENVVLGGMIPLGTGLKGL	No
AILRSIPNKLGGVLALIFSILILAIIPLLHASK	Yes
QLVGHRIIQISRVFRGF	No
SFFEPIFKELEKKIGKFQKKYFLLLKIFKGKIKLLRKVLKETKKWV	Yes
KRLRVKHRIHITACHLRSAIHSKFRNLGNSIPIKQLT	No
YPRKRPSFFEPIFKELEKKIGKFQKKYFLLLKIFKGKIKLL	Yes
RILQRLRNKKRSIKRKIYSRENLNSYIQSQTTRK	No
KESLARKKLFISMLI	No
LLIHLIGKATLALTNISIA	Yes
RVLAKAALRGRIDWLKGL	No
NRRIFLRFLIKDIQSVRIEVKEGIYARRVLYMDIRG	No
LILIVGLVYAWRK	No
NRLINNRLILIQQWLVQLTSK	Yes
QKRNFRRLWITRINAVIREKGVSYS	No
RRRRKLRILICFNSKNRNDI	No
RNMSLISRFISEQGKILSRRVNRLTLKQQ	No
ETKKWVIKSVVFFKKIR	No
NPLLINSIKRLLL	No
KAQKQFRLLKTAALVI	No
KIIRLLFPMSKELPKKSCVFPWKKKWTKNYPPSSM	Yes
KQFLVIKTETHELRKKFFRLKRRRIFGAQYEI	No
QLKISKFNYPLDPKLNLTNKHLHTNPWK	Yes
SEQGKILSRRVNRLTLKQQRLITIAIKQAR	No
FMIKLPLYGLHLWL	No
LSQIRWSRLIPQQWRNRVYQRR	No
SFWLKNLFLVALEQ	No
ITRLALGSILTGLL	No
LLLTAAIATKLGL	No
WKFILNFKIPIS	Yes
SLNKTSYNAKRLEKWQILKRRNARLISKL	No
YFLLLKIFKGKIKLLRK	No
RLINNRLISLQQWMLQLVSKQMMSIHNTKG	No
GNRWITNRLATLQLWTINKITKQLMIPLNKPGHK	Yes
KGLIKLYFMSFLISFLL	No
RLYRNFLNLKRISR	No
VVLATKVLLL	No
YRAYKARRKYAAHRASAIVIQRWYQNIKIANRQRK	Yes
RSIPNKLGGVVALAASVLILFLMPLLHKSK	Yes
LQLWLFHMITKQLMIPLNKNGHKWAL	No
KFKSFNWGKLQLL	Yes
TSASKKRIRKNIWKRKGYGTALKAFSLGKSLSTGNSKS	No
KFITNFKIPFSLK	No
ILRSIPNKLGGVLALLLSI	No
IIITRIPLSSLIENKLL	Yes
VIGVLIFFGKGVL	No
IHFRAYISAKKVL	No
LINPIKRLALGSIIAGYL	Yes
LINAIKRLMLGSI	Yes
GLILLTWQKL	No
RSGKKSQYRIRLEEKQKLRFHYGLTERQLLKYVRIAGKA	No
LEKKIGKFQKKYFLL	No
ILRSIPNKLGGVLALA	No
SCVFKNFKLFL	No
GILRIRFKDQWLT	No
NRLITNRWITIQQWLIQLIMK	No
LQALVRGFLVRKQMRLQRKAAISLQSYFRMGKVRQSYLKARKA	Yes
EKRLRVKHRIHITACHLRSAIHSKFRNLGNSIPIKQLTKGMSGR	No
KICEKCRLIRRRGRIIVI	No
FLINAIKRLMLGSI	Yes
DRELYIYINKGGRPRQHLLSLTRRAQKHRLRELK	Yes
KWYFELGTSMKKL	No
RWIKCNKHRITDLRL	No
RYHSIMTVRKALALI	No
KILKIIRLLFPMSKELPKKSCVFPWKKKWTK	Yes
RNRLVNMLVNRILKHGKKSLAYQILYRAMKKIQQKTETNP	No
YRAYICRKKFLSLRKASIKLQSLVR	Yes
RRFRTVMMRKRFLSLRKTALWVQ	Yes
KLGGVLALILSILILAL	No
RRLWITRINAVIREKGVSYSYSKLIHDLYKRQLLLNRK	No
PKRWLPNRIQTLQVWLIRLITKQMLMIHNKQG	Yes
GLKKAIQVRYRLGISGNIKIKELTKYQIDQIEQ	No
HAFTIHVTVLILLKGVL	No
KKKKIVKSHNLRSIHSIF	No
NVRKHREKNKSFLVLNLRHRRNRKRLYRNFLNLKRISRPGLRIYSN	No
KKYFLLLKIFK	No
RFLIKDIQSVRIEVKEGIY	No
LSGNVWNRELTIIQRRILQRLRNKKRSIKRKIYSRENLNSYIQSQT	No
IRWILEAAFKRRINYRIS	No
PKRWLPNRIQVLQTWLIQLTTKQMMTIHNKQGRS	Yes
INISLNKTSYNAKRLEKWQILKRR	No
LWAHRIKGKAAL	No
AIFLHIKVLNILYFLF	Yes
FRTVMMRKRFLSLRKTALWVQRKYRANV	Yes
PIHIKIAALTVTVL	Yes
KRTSASKKRIRKNIWKRKGY	No
KTSIMITNQKGLIKLY	No
KAQKQFRLLKTAALVIQQRLRAWAAGRKQRMEYL	Yes
YICRKKFLSLRKASIKLQSLVRMKKTRKQYLHLRAAALSIQQW	Yes
FIVEIPFSLRLILSLEGKKKKIVK	No
KDLIKILIQKINRRKDKKICVHP	Yes
NPHLINSIKRLLIGSIFAGYL	No
RNFRRLWITRINAVIREKGVSYSYSKLIHDLYK	No
NRLISLQQWALQLVSKQMMGIHNAK	No
KYILRLSCARTLARKHKSTVRAFLKRLGS	No
PKILLLQLVGHRI	No
LWLRWRLDQRVIA	No
KRNLYHFKSLFL	No
GLFVGLLVEGLVI	No
QWLIQLIMKQLLTI	Yes
RLINNRLISTQQWLIHLASKQMMSIHNHKGQ	Yes
WIVFAIYLHIRTNIKWKGL	No
HWMTIQTLKLSLSFKL	No
AVIMLMFIIWKA	Yes
LWLFHMITKQLMIPLNKNGHKWAL	No
DRSRFLNLKKNVIRLQAHVRKHQQ	Yes
LTSPKRWLPNRIQTLQVWLIRLITKQMLMIHNKQGRSWAL	Yes
LSRRVNRLTLKQQRLITIAIKQARIL	No
KLGGVLALLLSILILAII	No
PNRLINNRLISLQQWLIQLTSKQMLSIHNHKGQTWA	Yes
FKELEKKIGKFQKKYFLLLKIFKGKIKLLRKVLKETKKWV	Yes
INFMLSGQWSIAKL	Yes
IHIKIAALTVTVLGLLLAL	Yes
RHRRNRKRLYRNFLNLKRISRPGLRIYSNSQRIPRILGGMGIVI	No
LLSGNVWNRELTIIQRRILQRLRNKKRSIKRK	No
QVWLIRLITKQMLMIHNKQGRS	No
TLHSIWAKIHF	Yes
LVLYIISLMLTTKL	No
KEGIVCIFRWGFPGKNRRIFLRFLIK	No
EKKIGKFQKKYFLLLKIFKGKIKLLRKVLKETKKWVIKSVVFFKKI	Yes
KFLDRPVRMWRRTKTEWFRKLKTKKGCRLLL	No
GLFLLILVLLLL	No
LINSIKRLLIGSIFAGFF	No
RKASIKLQSLVRMKKTRKQYLH	Yes
KEMVNIFKIIT	No
EWFRKLKTKKGCRLLLK	No
KSILEKFIELEEILFL	No
VWLIRLITKQMLMIH	No
RSRFLNLKKNVIRLQAHVRKHQQLQKYKKMKQAALVIQI	Yes
VVLGFRYKTKISLAHL	No
ARRHLKVMHLAATLIQRRFRTVMMRKRFLSLRKTALWVQRK	Yes
RRGIIKGSIRAQRRKIVIWELFQANVHSPLFLDRIKKSLLFSF	No
KNVIRLQAHVRKHQQLQKYKKMKQAALVIQI	Yes
KRLEKWQILKRRNARLI	No
RKSHPLLKIINSSLI	No
LKLSLSFKLDLF	Yes
KNRRIFLRFLIKDIQSVRIEVKEGIYARRVLYMDIRGQGAIPL	No
QLWFLHLITKQLMIPLNKTGHKWALIL	Yes
RLSSMKLLNTGQKIASHLIDLSWYK	Yes
NRLTLKQQRLITIAIKQARILSLLPFLNNEKQF	No
RLINNRLILIQQWLVQLTSKQM	Yes
LNNRWITNRLSTLQLWLFHLITKQLMIPLNKNGHKWALL	Yes
NRLITNRWITIQQWLVKLIMKQLLSI	Yes
LIHDLYKRQLLLNRKIL	No
NRIQTLQVWLIRLITK	Yes
QLWFLHLITKQLMIPLNKTGHK	No
KLPLYGLHLWLPKA	No
WHWMTIHTLKLSLS	No
KILKIIRLLFPMSKELPKKSCVFPWKKKWT	Yes
RVRRRIRRMHMAATFIKAVFKMHQSKI	Yes
LSKLPRNSSFARVRNRCIFTGRPRSVYKFFRISRIVFRGL	No
MIKLPLYGLHLWLPKAH	No
EKWQILKRRNARLISKLPFVFQFFIERIYTNIFLSIINIPRMKR	No
YICRKKFLSLRKASIKLQSLVRMKKTRK	Yes
ALWFHTASTTVLKLGLL	No
SFFEPIFKELEKKIGKFQKKYFLLLKIFKGKIKLLRKVLKETKKW	Yes
RLQAHVRKHQQLQKYKKMKQAALVIQIHFRAYISAKKVLASY	Yes
GLRKILGKRQRLLAYLSKKNRVRYKELIDRLDIR	No
LLTIAIAMKLGLT	Yes
RKILGKRQRLLAYLS	No
KQNTPFYSISLWGKGGSKRINKNFRLLKMNNSK	No
WFILLLLIQPKFL	Yes
RLINNRLVSLQQWLVQLTSKQMLAIHNHKGQ	No
IPFSLRLILSLEGKKKKIVKSHNLRSIHSI	No
KGKIKLLRKVLKETKKWVIKSVVFFKKIRKELLKVNPILLFR	Yes
VFLTLNTMKAFKL	No
QWLAQLILKQMLLAHNVKG	Yes
RLINNRLISVQQWLLQLTSKQMMSTHNSK	Yes
SLHILPMLLLILK	No
LLLKIFKGKIKL	No
GFIENVRKHREKNKSFLVLNLRHRRNRKRLYRNFLNLKRISR	No
KLILKNNQIRHLTKYFLQDAFQLRYLDLSSNKIQIIQKSS	Yes
NLKKNVIRLQAHVRKHQQLQKYKK	Yes
HLKTLKIIRLLFPISKELSKKSCVFPWKKKWTKN	No
FLHLKTLKIIRLLFPIS	No
KWLGLVLVWIR	No
NRLTLKQQRLITIAIKQARILS	No
IYRNRLVNMLVNRILKHGKKSLAYQILYRAMKKIQQKTE	No
WILEAAFKRRINYRISL	No
KWQILKRRNARLISKLPFVFQFFIERIYT	No
YTIKGFLGLLILI	Yes
LRGRIDWLKGLKENVVLG	No
EIRKWRTHSILWAHRIKGKAALSWQRR	No
RKILGKRQRLLA	No
AKKSLIQREKKRQKLEQKYHLIRRSSKKEISKVPSLSDKWEIYGKLQSP	No
KHRYKLSKLPRNSSFARVRNRCIFTGRPRSVYKFFRISRIVFRGLASRGP	No
LKIIRLLFPMSKELPKKSCVFPWKKKWT	Yes
RLYRNFLNLKRISRPGLRIYSNSQRIPRIL	No
NRLISLQQWLVQLVLKQLMMMHSIKGRT	Yes
ILRSIPNKLGGVLALVLSILI	No
TVITIALAMKLGL	No
FIILQLKISKYKYPEIPEPKSLLSSKKL	Yes
LKTLKIIRLLFPVSKEL	No
RKYHPLMKIMNNSLI	Yes
RLHKRWRPVHQGLGLKGAATLSILLGSFF	No
RSIPNKLGGVLALILSILILALL	No
NKLKKVTKMVQQRYRAVKERNVQFQRYNKLRQSVIR	Yes
LEKKIGKFQKKYFL	No
FLSVCLLRLIKF	No
TIKGFLGLLILIL	Yes
RWGFPGKNRRIFLRFLIKDIQSVRIEVKEG	No
RLIPQQWRNRVYQRRMVKRKNFSKWN	No
IKLQSLVRMKKTRKQYLHLRAAALSI	Yes
RILQRLRNKKRSIKRKIYSRENLNSYIQSQTTRKLSLFHG	No
RYKLSKLPRNSSFARVRNRCIFTGRPRSVYKFFRISRIVFR	No
NKLKKVTKMVQQRYRAVKERNVQFQRYNKLRQSVIRIQAAF	Yes
KRLEKWQILKRRNARLISKL	No
LLLRSNRSLLMLLRRRFFAF	No
EMRGILRTFKFIF	No
EWKFITNFKIPFSL	No
RFISEQGKILSRRVNRLTLKQQRLITIAIKQARIL	No
GDGVLGISRILKLRNQL	No
KILKRPILNLELWFFPEFLLLYNTYKTKSWFIPSKLLLLN	No
LIKLYFLSFLISL	No
KTCRLLSGNVWNRELTIIQRRILQRLRNKKRSIKRKIYSRENLNSYIQSQ	No
RAYICRKKFLSLRKASIKLQSLVRMKKTRKQYLHLRAAA	Yes
PKRSLWDKILNGLYNWSYNR	No
QKSLGRAGSKRWLGKRPVVRGVVMNP	No
QSLVRMKKTRKQYLHLRAAALSIQQWYRSTKLAARQRQEY	Yes
LKIFKGKIKLLRKVLKETKKWV	Yes
RLITNRWITIQQWLVKLIMKQLLSIHNTK	Yes
ISNKKVMKKIANCSKIHL	No
IKSVVFFKKIRKELLKVNPIL	No
ASKKRIRKNIWKRKGYGTALKAFSLGKSLSTGNSKSFFVRKKKN	No
SVLILFLIPLLHK	No
RNFRRLWITRINAVIREKGVSYSYSKLIH	No
VLGIKIWIFI	No
NRLISLQQWVLQLVSKQMMSIHNAK	No
KLILKNNQIRHLTKYFLQDAFQLRYLDLSSNKIQIIQ	No
TIHVTVLILLKGVLF	No
ILIFVFVSWILVR	No
VWLIRLITKQML	No
NRQRKEYLDLKQAAIKIQAVYRGVRVRRRIRRMHMAATFIKAVF	Yes
RVRNRCIFTGRPRSVYKFFRISRI	No
NFKLKYSSNLFKF	Yes
AILRFIPNKLGGVLALIFSILILA	Yes
KKVTPEINISLNKTSYNAKRLEKWQILKRRNARLISKLPFVF	No
QLMHLLWKKFLPLT	No
KRWLPNRIQILQIWLIRLITKQMMSMHS	Yes
KQIRREIQAAVKIQSAFRMAKAQKQFRLLKTAALVIQQR	Yes
KQLMIPLNKAGHKW	No
KIFGKTYWRKAILP	Yes
IFLHLKILKIIRLLF	Yes
VNRLTLKQQRLITIAIKQARILSLLPFLNNEKQ	No
FQKKYFLLLKIFKGK	No
ELFPIILASKILL	No
RLLKTAALVIQQRLRAWAAGR	Yes
SIPNKLGGVLALVLSIL	No
LKETKKWVIKSVVF	Yes
KKSQYRIRLEEKQKLRFHYGLTERQLLKYVRIAGKAKG	No
GHLLIHLIGSATLAL	No
FHLITHAYSKALLF	No
FLVLNLRHRRNRKRLYRNFLNLKRISRPGLRIYSNSQRIPRILGGMG	No
RGLRKILGKRQRLLAYLSKKNRVRYKELIDRLDIRE	No
NRLINNRLILIQQWLVQLTSKQMMAI	Yes
FIILALAITHLLF	No
IKILFPFCLKPWHRSKLRFS	No
ISEQGKILSRRVNRLTLKQQRLITIAIKQARIL	No
KQLMIPLNKAGHKWALI	No
LIFVIKTLLLTITF	Yes
IHLILLGLGAFLLVF	No
RIYSLVRARGRRLTFRKNISKASRSSEKSLALLKTVIIV	Yes
TFIHFFLPRRPRRLKRREKSRPGKAKGRWWEFGKVG	No
NLSKTISNQKGLLKIYF	Yes
KFLSIVSSVLTEKY	No
KQKLRFHYGLTERQLLKYVRIAGKAKGS	No
NRLISIQQWLAQLILKQMLLAHNVKGR	Yes
FRRGIIKGSIRAQRRKIVIW	No
LFKETWNIGVILLL	No
FILLLLIQAKFLSF	Yes
LQLWLFHLITKQLMIPLNKNGHKWA	No
RSVYKFFRISRIVFRGLASRGPLMGIKKS	No
NFVLKTLLLTATF	No
RQDRSRFLNLKKNVIRLQAHVRKHQQLQKYKKMK	Yes
RRVNRLTLKQQRLITIAIKQARILSLLPFLNNEKQFER	No
LRSIPNKLGGVLALLLSILI	No
RRIKCIILTVWLIAAAI	No
WKLTTNFKIPLSF	No
QKQLIKKLVNFRM	No
KLSIFETGIKVVDLL	No
QKRAAAIRLQAAFRRMK	No
FRRNGKIWVRVLA	No
IRWSRLIPQQWRNRVYQRRMVKRKN	No
GKIKLLRKVLKETKKWVIKSV	Yes
RKILAFSSISHLGWM	No
YICRKKFLSLRKASIKLQSLVRM	Yes
KKQFLVIKTETHELRKKFFR	No
SLRKASIKLQSLVRMKKTRKQYLHLRAAALSIQQWYRSTKL	Yes
FVFVSWILVRAL	No
LHTGLIKTYLGSFAL	No
RLISIQQWVINLIL	Yes
LRYHSIMTVRKALAL	No
KIRALVSAHRDRDKQKRNFRRLWITRINAVI	No
RKRPSFFEPIFKELEKKIGKFQKKYFLLLKIFKGKIKLLRK	No
LLLNRKILAQIAI	No
ELKWTKIYL	No
KRLIVNRLISIQQWAVN	Yes
YAILRSIPNKLGGVLALAASVLVLLLIPLLHKSK	No
SISLWGKGGSKRINKNFRLLKMNNSKSSSFFS	No
WLFHMITKQLMIPLNKNGHKWAL	No
QKRNFRRLWITRINAVIREKGVSYSYSKLIHDLYKRQLLLNRKILA	No
KWLIIQELTKQEL	No
MNLSEAFSSLKNLRVLRIKGYVFK	Yes
LMLLRRRFFAFSSLW	No
LFAYAILRSIPNKLGGI	No
FVGWLIGHILF	No
RFWDLRAPWLEPLRGPNGLDLSRLK	No
LLWILVANLIILT	No
SRAGIIFIVLHKL	No
RWITIQQWLIQLIMKQLLSIHNTK	No
FLHLKTLKIIRLLFPVSKELSKKSCVFPWKKK	Yes
QIRKILAFSSISHL	No
PRKRPSFFEPIFKELEKKIGKFQKKYFLLLKIFKGKIKLLRKVL	Yes
RPRSVYKFFRISRIVFRGLASRGPLMGIKKSS	No
PRKRPSFFEPIFKELEKKIGKFQKKYFLLLKIFKGKIKLLRKVLKETKK	Yes
PGRLINNRLTSIQQWLIQLTSKQMMLIHNHK	No
LYRNFLNLKRISRPGLRIYSNSQRIPRILGGMGIVI	No
ALLYLHSKIGTLHI	No
ILLLLIQPKFLSFI	Yes
RWIKCNKHRITDLRLR	No
LLIHLIGGATLALISI	No
LVNNKFKSFNWGKLQLLKNL	Yes
RVLRIKGYVFKELKDLNLSP	Yes
SLWNTINKKKVSASSSHKKRISKIHNVNK	Yes
LHARSIARLHKRWRPVHQGLGLKGAATLSIL	No
LKISKYKYPEIPEPKSLLSSKKLVPWEEKWTKIYLP	Yes
QKIRALVSAHRDRDKQKRNFRRLWITRINAVIR	No
KKKVTPEINISLNKTSYNAKRLEKWQILKRRNARLISKLPFVF	No
DRSRFLNLKKNVIRL	Yes
PSPNRLINNRLISIQQWLAQLILKQMLLAHNVKGRTWSL	Yes
RWKIRPPGFINLQILPQLVKRMK	No
RHRRNRKRLYRNFLNLKRISRPGLRIYSNSQRIPRILGGMG	No
NWHWLSIQTLKLTLS	No
YGIGLKKAIQVRYRLGI	No
KQFRLLKTAALVIQQRLRAWAAGRKQRMEYLELRHAVLTLQSAWRGR	Yes
WELFDRLSLRKRRNRINLNSGPLFEILVKHWISY	No
LYRIKYILRL	No
LVNMLVNRILKHGKKSLAYQILYRAMK	No
KRFLSLRKTALWVQRKYRANV	Yes
ISNWHWMTIHALKLSL	Yes
IGLKKAIQVRYRLGISGNIK	No
ELFDRLSLRKRRNRINLNSGPLFEILVKHWIS	No
LLLTITFLWIRA	No
RKASIKLQSLVRMKKTRKQYLHLRAAALSIQQ	Yes
RNRLVNMLVNRILKHGKKSLAYQILYRA	No
PKRWLPNRIQILQIW	No
IPGSIWFSIKVI	No
KMVQQRYRAVKERNVQFQRYNKLRQSVIRIQAAF	Yes
YICRKKFLSLRKASIKLQSLVRMKKTRKQYLHLRAAALSIQ	Yes
YILRLSCARTLARKHKSTVRAFLKRLGS	No
VSWILVRALWHFHYKKNPI	No
IFRWGFPGKNRRIFLRFLIKDIQSVRIEVKEGIYARRVL	No
LLNPIKRLTVGSIF	Yes
RYGILGVKVWISYSQKRKGRAIS	No
SQRGLRKILGKRQRLLAYLSKKN	No
WKFIMNFKIPLSLKM	No
GKKHRVVGVKLSSF	No
WGKGGSKRINKNFRLLKMNNSKSSSF	No
KPLRFFLSKSLLF	No
PLLINSIKRLL	No
QDRSRFLNLKKNVIRLQAHVRKHQQLQKYKKMKQAALVIQI	Yes
WILVYLRLFLLIVIK	No
GKALAIRWLLAASRKRPGRNMAFKL	No
NLSVVIGVLIFFGKGVL	No
KIADLSIFKQFKTLKV	No
LLIAIMHLYVKI	No
RKRVFILALATIQPF	Yes
EPIFKELEKKIGKF	No
IQRRILQRLRNKKRSIKRKIYSRE	No
LSQIRWSRLIPQQWRNRVYQRRMVKRKNFSKWNLYEKDQLIDYKKENILE	No
ALFHLITHAYSKAL	No
ILALELNLAAKNLKF	No
PLFVWSVKITAILLLL	No
IKRGYIARRRRTKIRL	No
LNLKKNVIRLQAHVRKHQQLQKY	Yes
RNRVYQRRMVKRKNFSKWNLYEKDQLIDYKKENILE	No
GIWHILTK	No
ASKKRIRKNIWKRKGYGTALKAFSLGKSLSTGNSKSFFVRK	No
PNRLINNRLISMQQWLLRLTSK	Yes
RLITNRWITIQQWLVKLIMKQLLSIH	Yes
FLHLKTLKIIRLLFPVSKEL	No
ILRSIPNKLGGVLALAASVLVLLLIPLLHK	No
IYGHYLIVRSIKKEIL	No
RSLKKLILKNNQIRH	No
SWWLLASLANL	No
KRWLPNRIQILQIWLIRLITKQMMSMHSKLGRTW	Yes
IRRLTSHLELHKKDYSSQRGLRKILGKRQRLLAYLSKKNRVR	No
IRWSRLIPQQWRNRVYQRRMVKRKNFSKWNLYEKDQLIDYKKENILEVYS	No
RKYNRFLHLSGSRFSL	No
KLRLKRCGRKQRAVYRIVAIDVRSR	No
RLRMDQLLNLGWKF	No
RLLKTAALVIQQRLRAWAAGRKQRMEY	Yes
KGKIKLLRKVLKETKKWVIKSVVFFKKIRKELLKVNPILLFRSREVE	Yes
VIQIHFRAYISAKKVL	No
WKVRKQIRREIQAAVKIQSAFRMAK	Yes
RNARGIITARHRGGGHKRL	No
QKYHLIRRSSKKEISKVPSLSDKWEIYGKLQS	No
FLAKMPIYGLHLWL	No
KIKLLRKVLKETKKWVIKSVVFFKKIRKELLKVNPILLF	Yes
ILYCRIYSLVRARGRRLTFRKNISKASRSS	Yes
KNISKLQVLSSISVSNQKGLIKFYF	Yes
GKILSRRVNRLTLKQQRLIT	No
RKSHPLLKILNKSF	Yes
KSFLVLNLRHRRNRKRLYRNFLNLKRISRPGLRIYSNSQRI	No
LVLNLRHRRNRKRLYRNFLNLKRISRPGLRI	No
FLHLKTLKIIHLL	No
KRLIVNRLISIQQWAV	Yes
KFQKKYFLLLKIFKGKIKLLRKVLKETKK	Yes
KWAIITELLK	No
RWYQNIKIANRQRKEYLDLKQAAIKIQAVYRGVRVRRRI	Yes
LYCRIYSLVRARGRRLTFRKNISKASRSS	Yes
REKVRGKNTISLCEIRKWRTHSILWAHRIK	No
IGHILFMKWLG	No
LKISKYKYPEIPEPKSLLSSKKLVPWEEKWTKIYLPL	Yes
RLVNMLVNRILKHGKKSLAYQIIY	No
RRVNRLTLKQQRLITIAIKQAR	No
ILGIHLILL	No
IKIANRQRKEYLDLKQAAIKIQAVYRGVRVRRRIR	Yes
LHRLNSTKLLNSGQKIATHLIDLSWYKK	Yes
LLILILFLLLL	No
ILRSVPNKLGGVLALLLSILILG	No
KVKSLMIPSSMIELRKLL	No
QWRKLKNPWFPGRTLF	No
FLGLLILILFLLLL	Yes
RLTSLQQWLIQLVLKQLMMIHNIKG	Yes
FIILALAAVHLL	No
LILILLLLLLA	No
NRLISLQQWLVQLVLKQL	Yes
SIPKKLGGVLALVLSILILVL	Yes
RSRFLNLKKNVIRLQAHVRKHQQLQKYKKM	Yes
QSIFRKYIVLPSLIIAK	No
LKASIVELIREGLGVFK	No
TIIQRRILQRLRNKKRSIKRKIYSRENLNSYIQSQTTRKL	No
LKKVTKMVQQRYRAVKERNVQFQRYNK	Yes
FLVLNLRHRRNRKRLYRNFLNLKRISRPGLRIYSNSQRIPRIL	No
WKMKWTKIYLPLSL	Yes
IQREKKRQKLEQKYHLIRRSSKKEISKVPSLSDKWEIYGKLQSPPRNSA	No
RIASTKIYGIGLKK	No
NTLIFVTKTLLLTI	Yes
ANFILKTLALTVSF	Yes
KKWTKIYL	No
KIYGIGLKKAIQVRYRLGISGNIKIKELTKYQIDQIEQMI	No
IFLHLKTLKIIRLLFPVSKELYKKS	Yes
PKRLIVNRLISIQQWAVNLILKQ	Yes
NNMKMKWQLQPVKLTLF	Yes
PFSLRLILSLEGKKKKIVKSHNLRSIHSIFPF	No
QLFTVALATKILLL	No
SKFLINGGTISPFLFNKI	No
RRLTSHLELHKKDYSSQRGLRKILGKRQRLLAYLSKKNRVRYK	No
TVLILLKGVLF	No
LLLWLASLTAFLAK	No
RDKQKRNFRRLWITRINAVIREKGVSYSYSKLIHDLYKRQLLLNRKILAQ	No
KPWHRSKLRFSHKDLIMKKKKEK	No
LILNTTKALKLSTL	Yes
LINSIKRLLLGSIFAG	No
PNRLINNRLISIQQWLAQLILKQMLLAHNVKGRTWSLML	Yes
KILFPFCLKPWHRSK	No
RKRRNRINLNSGPLFEILVKHW	No
SNWHWLSIQTLKL	No
NNKFKSFNWGKLQLLKN	Yes
RLHKFRDLRMEQKTGRLNRLPKRDAAMLKRQLSRLQTYLGGIKYMTGLP	No
GKNIRVSKESLNKVLNF	No
KDILGLVLLLLLL	Yes
FTIHVTVLILLKGVLFAR	No
KWRTHSILWAHRIKGKAALSWQRRQETLGLVGASEHN	No
NRWITNRLSALQLWL	No
NQWRKLKNPWFPGRTLFRP	No
NILFIRNKIFSLCA	No
QRYRAVKERNVQFQRYNKLRQSVIRIQAAFRG	Yes
WLGLVLVWIRQNHSIRSNKYIRSNKYLV	No
FLFAYAILRSIPNKLGGI	No
RLIKQQSIAALQIQTAFRGHSQRRKYQSVLQSAIKIQRWYRARK	Yes
IRKSHPLLKILNKSFI	Yes
HNRMKRNLYHFKSLFLSKRRNEKNRNIP	No
KIRRLTSHLELHKKDYSSQRGLRKILGKRQRLLAYLSKKNRVRYK	No
RRHSRRRRGRRRGYSRRRYSRRGRRR	No
LGLLILILLLLLL	No
WLIGHILFMKW	No
YPRKRPSFFEPIFKELEKKIGKFQKKYFLLLKIFKGKIKLLRKVLKE	Yes
SFLVLNLRHRRNRKRLYRNFLNLKRI	No
RKKFFRLKRRRIF	No
RSIPNKLGGVLALAASVLILFISPLLHKS	No
ISLNKTSYNAKRLEKWQILKRRNARLISKL	No
RKKFFRLKRRRIFG	No
LLLSSGFLWVRASF	Yes
PIYRNRLVNMLVNRILKHGKKSLAYQIIYRAMK	No
YAILRFIPNKLGGVL	No
NIKIANRQRKEYLDLKQAAIKIQAVYRGVRVRRRIRRMHMAATFIK	Yes
SKRPFLKSKRSFRRRLPPIQS	No
IFYIGFFIAFAVKL	No
LTLKQQRLITIAIKQARILS	No
KVAPKGLLQLNLLASINVSNQKGLIKL	Yes
IRWSRLIPQQWRNRVYQRRMVKRK	No
IFKELEKKIGKFQKKYFLLLKIFKGKI	No
GLKRKSLQPGLQLSKKL	No
REKNKSFLVLNLRHRRNRKRLYRNFLNLKRISR	No
GFLPKWLIIY	No
LLINSIKRLLLGSILAGYLIS	Yes
FLFAYAILRSIPNKLGGVLALAASVLVLLLIPLLHKSK	No
KERNVQFQRYNKLRQSVIRIQAAFRGMRARRHLKVMHLAATLIQ	Yes
NIFSFRRRRKLRIL	No
KILLLQLVGHRIIQI	No
ETKKWVIKSVVFFKKIRKELLKVNPILLFRSREVEVYESSETKK	No
NRLISIQQWVINLILKQMMLIHSPK	Yes
LKRILMPESWIGWPLRK	No
NRWITIQQWLVKLIMKQLLSIHNTKGLS	Yes
ILLILIALPSLRIL	No
RVLRIKGYVFKELKDLNLS	Yes
RKKFFRLKRRRIFGA	No
TTLILVKGAL	No
EEKWTKIYLLLSL	Yes
YRIKYILRLSCARTLARKHKS	No
GLAFHRVHLVSALL	No
PNRLINNRLISIQQWLAQLILKQMLLAHNVKG	Yes
RRLIKQQSIAALQIQTAFRGHSQRRKYQSVLQSAIKIQRWYRARKT	Yes
SKKSIRIKEISKKVPRWLYKLTSELE	No
TIIQRRILQRLRNKKRSIKRKIYSRENLNSYIQSQTTRKLSLFH	No
RLITNRLVTIQQWLIQLIMK	Yes
KKYFLLLKIFKGKIKLLRKVLKETKKWVIKSVVFFKKIRKELLKVNPILL	Yes
KRVVRIASTNITENIVKILFREGFIENVRKH	No
KQLMIPLNKNGHKWALILTSL	No
WFLHLITKQLMIPLNKTGHKWALILT	Yes
NRRIFLRFLIKDI	No
RLINLSGKLLGAHVA	No
LIQRRFRTVMMRKRFLSLRKTALWVQ	Yes
SSITKIKSLANLW	No
RRIFLRFLIKDIQSVRIEVKEGIYARRV	No
GSMLLAALLLKLGG	No
YINRFFKYLLLFLI	No
RDKQKRNFRRLWITRINAVIREK	No
NLLASINISNQKGLIKLYS	Yes
IGLKKAIQVRYRLGISGNIKIK	No
ENIVKILFREGFIENVRKHREKNKSFLVLNLRHRRN	No
RVKHRIHITACHLRSAIHSKFRNLGNSI	No
LFPLLLLSLNPKIV	No
KIGKFQKKYFLLLKIFKGKIKLLRKVLKETKKWVI	Yes
EIRKWRTHSILWAHRIKGKAALSWQRRQETLGLVG	No
LWFHTASTTVLKLGLLTI	No
LWFLHLITKQLMISLNKTGHKWALILT	Yes
RFLNLKKNVIRLQAHVRKHQQL	Yes
KKKSLYRIKYILRLSC	No
LHLWLPKAHVKAPIAGSMVLAAILLKL	Yes
GWGGLNQTHLRKILAY	No
NKLRQSVIRIQAAFRGMRARRHLKVMHL	Yes
RIYTNIFLSIINIPRMKRKLF	No
LKKVTKMVQQRYRAVKERNVQFQRYNKLRQSVIRIQAAFRG	Yes
MIFLHLKTLKIIRLLFPISKELSKK	No
RSLKKLILKNNQIRHLTKYFLQDAFQLRYLDLSSNKIQI	Yes
TITLTIKTAFLI	No
SLKKLILKNNQIRHLT	No
SIKVILFPFLYIWVR	No
KWMIIQELTKNGSII	No
RLNASVVRSQILENSFLINNAIKK	No
LRKVLKETKKWVIKSVVFFKKIRKELLKVNPILLFRSREVE	Yes
KISKYKYPEIPEPKSLLSSKKLVPWEEKW	Yes
ILRSIPNKLGGVLALVLSI	No
CYRAYICRKKFLSLRK	Yes
LHILPLLLLSLNPKI	No
GKALAIRWLL	No
RIKYILRLSCARTLARKH	No
IDSKWVGLKINELL	No
KLRFHYGLTERQLLKYVRIAGKAKGSTG	No
KIRIVIKSFDHPFKVK	No
WRKLKNPWFPGRTLF	No
AKAQKQFRLLKTAALVIQQRLRAWAAGRKQRM	Yes
RVNRLTLKQQRLITIAIKQARILSLL	No
RLYRNFLNLKRISRPGL	No
HLLIHLIGSATLAL	No
WFILLLLIQPKFLSFI	Yes
FLHLKTLKIIRLLFPISKELSKK	No
LLSKKLKITHTTI	Yes
ILLKLGGYGLLRITTIL	Yes
FEPIFKELEKKIGKFQKKYFLLLK	No
YDLSQIRWSRLIPQQWRNRVYQRRMVKRKNFSKWNLY	No
RGIIKGSIRAQRRKIVIWELFQANVHS	No
ILNTTKALKLSTL	Yes
KQLIKKLVNFRMKEG	No
KSVVFFKKIRKELLKVNPILLF	No
TKSWFIPSKLLLLN	No
RLHKRWRPVHQGLGLKGAATLSIL	No
QLWLLHLITKQLM	No
RAYICRKKFLSLRKASIKLQSLVRMKKTRKQ	Yes
LIVCLLRQFKFHF	No
KIGKFQKKYFLLLKIF	No
ENIVKILFREGFIENVRKHREKNKSFLVLNLRHRRNRKRLYRNFLN	No
KTKLFKFFFPKKSR	No
KWLGLVLVWIRQNHSIRSNKYIRSNKYLVSE	No
FPIILASKILLL	No
NRLINNRLVSLQQWLVQLTSKQMLA	No
ILFPSSNRLINNRLILIQQWLVQLTSK	Yes
RKRVVRIASTNITENIVKILFREGFIENVRKHREKNKSFLVLN	No
YAILRSIPKKLGGVLALVLSILIL	No
LFPVVLATKVLLLS	No
PKKLGGVLALVLSIL	No
ISNQKGLIKLYSLSF	Yes
RLLLGSILAGYLI	Yes
QQKIRALVSAHRDRDKQKRNFRRLWITRINAVIREKGVSYSYSKL	No
SRLIPQQWRNRVYQRRMVKRKNFSKWNLYEKDQL	No
HLLPLALLSLNPKLIL	Yes
KEQGLFRISQFIW	No
RLKRILMPESWIGWPLR	No
IDRKARIWARVSRKQKISIL	No
FLLIVIKDVFL	No
SNRLINNRLISLQQWMLQLVSKQ	No
GHILFMKWLGLVLVWIRQNHSIRSNKYIRSNKYLV	No
KGLIKLYFLSFLISLVLSLLL	Yes
QQWLVKLIMKQLL	Yes
LMFIIWKAFSSK	Yes
LIRLITKQMLMIHNKQGRSW	No
NRLVSLQQWLVQLTSKQMLAIHNHK	No
RELYIYINKGGRPRQHLLSLTRRAQKHRLRELKRQVKAFAEKEEG	Yes
LLSLFFYLRL	No
RVLRIKGYVFKELKDLNLSPLRNLSNL	Yes
IFITVGIGFKL	No
EFISTIKKSLYNI	No
SSQRGLRKILGKRQRLLAYLSKKNRVRYKELIDRLDIRETKT	No
QNLELINSFVKIGPKRL	No
NLKTLYLVNNKFKSFNWGKLQLLKNLET	Yes
NRLVNNRLISLQQWALQLVSKQM	No
LLLKIFKGKIKLLRKVLKET	Yes
KGFLGLLILIL	Yes
GRCIILHFPKRTFIHFFLPRRPRRLKRREKSRPGKAKGRWWEFG	No
ILRSIPNKLGGVLALVLSILV	No
NFRRLWITRINAVIREKGVSYSYSKLIHDLYKRQLLLNRKILAQI	No
SLIIAKNIGRMLL	No
TKKWVIKSVVFFKKIRKELLKVN	No
NRLVNMLVNRILKHGKKSLAYQILYRAMKKIQQKTE	No
SIMTVRKALALIVAI	No
AYICRKKFLSLRKASIKLQSLVRM	Yes
LGLLILISLLLL	Yes
INSIKRLLIGSIF	No
VLNLRHRRNRKRLYRNFLNLKRISRPGLRIYSNSQRIPR	No
KGKIKLLRKVLKETKKWVIKSVVFFKK	Yes
SKYLINNRLITTQQWLIKLTSKQMMAMHNTK	No
KFLSLRKASIKLQSLVRMKKTRKQYLHLRAAALSIQQWYRSTK	Yes
LLAALLLKLGGYGIIRV	No
FFGHIWHGARTLF	No
VIKSVVFFKKIRKELLKVNP	No
KKQFLVIKTETHELRKKFFRLKRRR	No
RGWKVRKQIRREIQAAVKIQS	Yes
FLLVCLLRLIKYH	No
LNLRHRRNRKRLYRNFLNLKRISRPGLRIYSNSQRIPRILGGMGIVILS	No
RLTRTITQQKIRALVSAHRDRDKQKRNFRRLWITRINAVIR	No
WHWVTIQTVKLTLSFK	Yes
SISGIWGILLNRR	No
SVLGRHIFWRRLRKALLDGKPWSP	No
FLHLKTLKIIRLLFPISKELS	No
IRKMGGLFKMMPF	No
NRLINNRLVSLQQWLVQLTSKQMLAIHNHKGQTW	No
RKNIWKRKGYGTALKAFSLGKSLSTGNSKSFFVRKKK	No
QRRILQRLRNKKRSIKRKIYSRENLNS	No
WHWLSIQTLKLSL	No
FLKLRWSRFAR	No
ILSRRVNRLTLKQQRLITIAIKQARILSLLPFLNNEKQFERTESTART	No
KIGKFQKKYFLLLKIFKGKIKLLRKVLKETKKWVIKSVVFFKKIRKELL	Yes
LVRARGRRLTFRKNI	Yes
GLQIVHLKKW	No
IIQRRILQRLRNKKRSIKRKIYSRENLNSYIQSQTTRKLSLF	No
FIPNKLGGVLALIF	Yes
RGILRTFKFI	No
NKLGGVLALAASVLILFLAPFLHK	No
ISLNKTSYNAKRLEKWQILKRRNARLISKLPFVF	No
HFLPLLLLSLNPKII	No
PNRLITNRWITIQQWLVKLIMKQLLSIHNTKGLSWS	Yes
RRIFLRFLIKDIQSVRIEVKEGIY	No
KDLIKILIQKINRRKDKKIC	Yes
LNLRHRRNRKRLYRNFLNLKRISRPG	No
KNRIVTDTNVQKISKKSIRIKEISKKVPRWLYKLTSELEQEAGED	No
AYAILRFIPNKLGGVL	No
KNIWKRKGYGTALKAFSLGKSLS	No
RAYKARRKYAAHRASAIVIQRWYQNIKIANRQRKE	Yes
NRLINNRLISLQQWMLQLVSKQMMSI	No
NKLGGVLALILSISI	No
RKRLYRNFLNLKRISRPGLRIYSNSQRIPRILGGM	No
KWVIKSVVFF	No
KILIKKPENKDLIKILIQKI	Yes
SWLTFSLIIQPKL	No
NVWNRELTIIQRRILQRLRNKKRSIKRKIYSRENLNSYIQSQTTRKLSL	No
SIILIYNPKLTLL	No
KKSLYRIKYILRLSCARTLARKHKSTVRAFLK	No
LYCRIYSLVRARGRRL	Yes
ILRSIPNKLGGVLALVLSILILAIIP	No
LKKLILKNNQIRHLTKYFLQDAFQLRYLDLSSNKI	No
KLISLLSLLL	No
KAQKQFRLLKTAALVIQQRLRA	Yes
YNAKRLEKWQILKRRNARLISKLPFVFQ	No
SFLVLNLRHRRNRKRLYRNFLNLKRISRPGLR	No
GKILSRRVNRLTLKQQR	No
IFRNWVGRGSASKI	Yes
SFLTVCLLRLIKFHF	No
GWLIRNIHANGASL	No
FIHFFLPRRPRRLKRREKSRPGKAKGRWWEFGKVGP	No
ILLTWQKLAPLSL	No
RLLAYLSKKNRVRYKELIDRLDIRETKT	No
WFIPSKLLLLNLNRNENSNENQKINEKQKGSFLIPSNKKIKNQNQEEKKT	Yes
KKKVTPEINISLNKTSYNAKRLEKWQILKRRNARLISKLPFVFQFF	No
NKLKKVTKMVQQRYRAVKERNVQFQRYNKLRQSVIRIQAAFRGMR	Yes
LFWILIANLII	No
NQKGLIKLYFMSFLI	No
RRFRTVMMRKRFL	Yes
GKKKKIVKSHNLRSIHSIF	No
KWRTHSILWAHRIKGKAALSWQRRQETLGLVGASEHNESKP	No
KPLRFFLSKSL	No
KFLSLRKASIKLQSLV	Yes
SIPNKLGGVLALVL	No
KKKYLNINLIDLIPNPINRI	No
ILQLKISKYKYPEIPEPKSLLSSKKLVPWEEKW	Yes
SNWHWITVHTLKLS	Yes
FLGLFLLILVLLL	Yes
IVNRLISIQQWAVNLILK	Yes
LLKIFKGKIKLLRKVLKETKKWVIKSVVFFKK	Yes
SRFISEQGKILSRRVNRLTLKQQRLITIAIKQARILSLLP	No
LRKKFFRLKRRRIFGAQYEILFSCKTRSDKGKFQRLLRSKILAL	No
LLRKVLKETKKWVIKSVVFFKKIRKELLKVNPILLFRS	Yes
RKILGKRQRLLAYLSKKNRVRYKELIDRLDIRET	No
HIIPLLLLSLNPKLIL	No
EGFLKLRWSRFARVLLTR	No
ILKRRNARLISKLPFVFQFFIERI	No
LKTLKIIRLLFPISKELSKKSCVFPWKKKWTKNYPP	No
SVEKIIGKFLDRPVRMWRR	No
YYLGRIPSPILTKKW	No
RLEKWQILKRRNARLISKLPFVFQFFIERIYTNIFLSIINIPRMKRK	No
RLGRCIILHFPKRTFIHFFLPRRPRRLKRRE	No
QKQLIKKLVNFRMKEGK	No
RMKKTRKQYLHLRAAALSIQQWYRSTKLAA	Yes
HIIPLLLLSINPKII	No
HNRMKRNLYHFKSLFLSKRRNEK	No
CYRAYICRKKFLSLRKASIKLQSLVRMKKTRKQYLHLRA	Yes
SIYKRWFIK	No
KIGKFQKKYFLLLKIFKGKIKLLRKVLKET	Yes
NRLVNMLVNRILKHGKKSLAYQILYR	No
KRQKLEQKYHLIRRSSKKEISKVPSLSDKWEIYGK	No
FVSWILVRAL	No
RGFLVRKQMRLQRKAAISLQS	Yes
LFMTLNYSTITKIKSLANLWNKS	Yes
RHLKVMHLAATLIQRRFRTVMMRKRFLSLRKTALWVQRKYRAN	Yes
RARRHLKVMHLAATLIQRRFRTVMMRKRFLSLRKTALWVQRKY	Yes
FLVRKQMRLQRKAAISLQSYFR	Yes
NRRIFLRFLIKDIQSVRIEVKEG	No
LWLFHMITKQLMIPLNKNGHKWALLL	No
KNIWKRKGYGTALKAFSLGKSLSTGNSKSF	No
IRWIKCNKHRITDLRLRV	No
LFPVVLATKVLLL	No
NHGMHFRVLAKALRM	No
ISEQGKILSRRVNRLTLKQQRLITIAIKQARILSLLPFLNNEKQ	No
RWITNRLATLQLWTINKIT	Yes
SVYKFFRISRIVFRG	No
KNRRIFLRFLIKDIQSVRIEVKEGIYARRVL	No
QTLAIRWILEAAFKRRINYRI	No
NWLTDGIQIKILF	No
RKGLLIELGGEAILVIRSERGLARK	No
RVESIRLDDREKQNEIRIWPKKKQGYGYHDRSPSIKKNLSKSLR	No
KELLKVNPILLFRSR	No
GKKSLAYQILYRAMKKI	No
IRKWRTHSILWAHRIKGKAAL	No
GIQIKILFPFCLKPWHRSKLRF	No
WGKGGSKRINKNFRLLKM	No
KKLGGVLALVLSILI	No
KTLTLTILFLWIR	No
IHLIGKATLALTNISI	Yes
RCIILHFPKRTFIHFFLPRRPRRLKRREKSRPGKAKGRWWEFGKVGPIG	No
TLMIFLHLKILKIIRL	Yes
KWVIKSVVFFKKIRKELLKV	No
YSISLWGKGGSKRINKNFRLLKMNN	No
QILQIWFIRLITK	Yes
IILASKILLLSSGFLWIRAS	No
RRNRKRLYRNFLNLKRISRPGLRIYSNSQRIPRILGGMGIVILSTS	No
KVLLLSSGFLWIRASYPR	No
GIFLLVRFHPLLQNNKLILT	Yes
IKLLRKVLKETKKWVIKSVVFFKKIRKELLKVNPILLFRSREVEVYES	Yes
RGMRARRHLKVMHLAATLIQRRFRTVMMRKRFLSLRKTALWV	Yes
VLRIKGYVFKELKDLNLSPLR	Yes
WEWKLTTNFKIPLSFK	No
FILALELNLTAKNL	No
DKSKRPFLKSKRSFRRRL	No
RSIPNKLGGVLALAASVLILFLMPLLHK	No
FPLILATKALLLSA	No
HLILLGLGAFLLVF	No
RQDRSRFLNLKKNVIRLQAHVRKHQQLQKYKK	Yes
RLINNRLISTQQWLIHLASK	Yes
AILRSIPKKLGGVLALVLSILILVLMPLLHKSKQW	Yes
IKVFASRRNPRIPSVFWVWKS	No
SLLNPIKRLAL	No
FIIFQLKLSKYLYPTKPELKSIKTLK	Yes
RLSALQLWLFHLITK	Yes
VLWGTVKHIRQGSRGISLLHSSGRSK	No
QIKILFPFCLKPWHRSKL	No
KIIRLLFPMSKELPKKSCVFPWKKKW	Yes
SCKHVFCRICIL	No
SINLHTGLIKAYL	No
LLFWILTANLLIL	No
KYLKYLKNRIVTDTNVQKISK	Yes
GILRIFRFIFRGT	Yes
EKILKRPILNLELWFFPEFLLLYNTYK	No
FLPLLLLSLNPKIILGLA	Yes
YKFFRISRIVFRGLASR	No
LINSIKRLLLGSILAGYLISH	Yes
LQLWTINKITKQLMIPLNKPGHKWAI	Yes
KVTKMVQQRYRAVKERNVQFQRYNKLRQSVIRIQ	Yes
WILVRALWHFHYKKNPIP	No
KSWFIPSKLLLLNLNRNENSNENQKINEKQKGSFLI	No
GSSKKKSLYRIKYIL	No
KFKSFNWGKLQL	Yes
RKILAFSSIAHLGWLAAV	No
KIRVVPKAAPSIKNGKLAMEIPRGQK	No
IPNKLGGVLALAASIL	No
RWLPNRIQILQIWLIRLITKQMMSMHSKLGRTWS	Yes
RSVPNKLGGILALL	No
QQWLVKLIMKQLLSIHNTK	Yes
HILFMKWLGLVLVW	No
QKGLIKLYFLSF	No
QARKKFVHIRTCVTKIQSCYRAYICRKKFLSLRKASIK	Yes
IGLQIVHLKKWKPFL	No
MQGRLSAWLVKHGLIHRSLG	No
IRLLFPISKELSKKSCVFPWKKKWTKNYPPS	No
KIKKQFLVIKTETHELRKKFFRLKRRRIFGAQYEI	No
RLSTLQLWLIHLTTKQLMLPLNKGGHKW	No
WFLHLITKQLMISLNKTGHKWALIL	Yes
RISNKKVMKKIANCSKIHLS	No
IKSVVFFKKIRKELLKVNPILLFRSREVEVYE	No
KSSLLIVKRLITRMYQQ	No
LLLTTAIAIKLG	No
RARRHLKVMHLAATLIQRRFRTVMMRKRFLSLRKTALWV	Yes
LTTLMIFLHLKILKIIRL	Yes
KPLRFFLSKSLL	No
WYFLFAYAILRSIPKKLGGVLAL	No
RLSTLQLWFLHLITK	No
RVNRLTLKQQRLITIAIKQARILSLLPFLNNEKQFERTESTARTTGLRT	No
KGRNARGIITARHRGGGHKRLYRKI	No
QYRIRLEEKQKLRFHYGLTERQLLKYVRIAGKAKGS	No
LLVCLLRLTK	No
RWFKNINKLKELDLSQNFLAKEIGDAKFL	No
RLILSLEGKKKKIVKSHNL	No
VRRGLKRKSLQPGLQLSKKLK	No
KSLIQREKKRQKLEQKYHLIRRS	No
PPNLKTLYLVNNKFKSFNWGKL	Yes
SNWEWKFILNFKI	Yes
LILFLIPLLHKSK	No
GKIKLLRKVLKETKKWVIKSVVFFKKIRKELLKVNPILLFRSREVEVYES	Yes
NRLIVSLLYLPKGKKI	No
ILRSIPNKLGGVLALIFSILILAIVPLLHTSK	Yes
LWFINLVTKQLMTPLNKKGHKWALILT	No
RKYQSVLQSAIKIQRWYRARKTV	Yes
PFLTNSIKRLLIGSI	Yes
RFISEQGKILSRRVNRLTLKQQRL	No
LAALLLKLGGYGIIRV	No
LMHLLPLALLSINPKL	No
RKVLKETKKWVIKSVVFFKKIRKELLKVNPILLFRSREVEVYES	Yes
NFRRLWITRINAVIREKGVSYSYSKLIHDLYKRQLLLNRK	No
KFKSFNWGKLQLLKNLE	Yes
KRQKLEQKYHLIRRSSKKEISKVPSLSDKWEIYGKL	No
DLSKPLRFFLSKSLLFLSK	No
IKKILRRLRDRGLISR	No
GFILLLLPLAALALF	No
DQKGLIKLYFLSF	No
LLAAKYELRRKL	No
KYFLLLKIFKGKIKLLRKV	No
TINLTIKSLLL	No
QKGLIKLYFLSFLISLVL	Yes
LSLRKASIKLQSLVRMKKTRKQYLHLRAAALSIQQWYRSTK	Yes
RFGRICRNLSHYHSGSSKKKSLYRIKYI	No
INKNFRLLKMNNSKSSSFFSK	No
NLRHRRNRKRLYRNFLNLKRISRPGLRIYSNSQRIPRILGGMGIVILS	No
KSIRSKKKYLNINL	No
SISLWGKGGSKRINKNFRLLK	No
LWLLHLITKQLMIPLNKNGHKWALLLT	No
LWFLHLITKQLMISLNKTGHK	Yes
LNILYFLFPASKEFSKKSYIFPWKKKKW	Yes
LIMWFHYNSARLL	Yes
QMKMSILVSTQKGLIK	No
RASAIVIQRWYQNIKIANR	Yes
RDKQKRNFRRLWITRINAVIREKGVSYSYSKLIHD	No
FFLPRRPRRLKRREKSRPGKAKGRWWEFGKVG	No
QVWLIRLITKQMLMIHNKQGR	No
KIGKFQKKYFLLLKIFKGK	No
NSIKRLLIGSIVAGFL	No
IFKELEKKIGKFQKKYF	No
KKSIRIKEISKKVPRWLYKLTSELEQE	No
WGKGGSKRINKNFRLLK	No
LAIRWILEAAFKRR	No
KRLLIGSLFAGYI	No
GWLIRNIHANGASLF	No
RKHQQLQKYKKMKQAALVIQIHFR	Yes
TLFIVFQLKILKYNY	No
YMHMLARACLHARSIARLHKRW	No
ELRKKFFRLKRRRIF	No
LKTLYLVNNKFKSFNWGKLQLLKNL	Yes
SPNRLINNRLISIQQWLAQLILKQMLLAHNVKGRTW	Yes
[truncated: 35,178 more rows]
