# Supplementary material for: Deep-learning-enabled antibiotic discovery through molecular de-extinction
Source: Nat Biomed Eng. 2024 Jun 11;8(7):854–71. doi: 10.1038/s41551-024-01201-x (PMC11310081; doi:10.1038/s41551-024-01201-x)
Supplement: Supplementary file 4 — Information of EPs identified by APEX and validated experimentally. [file 41551_2024_1201_MOESM4_ESM.xlsx]

## Sheet: Sheet 1
AS_XLS2
Peptide name	Seq	Label	Peptide	A. baumannii ATCC19606	E. coli ATCC11775	E. coli AIG221	E. coli AIG222	K. pneumoniae ATCC13883	P. aeruginosa PAO1	P. aeruginosa PA14	S. aureus ATCC12600	S. aureus (ATCC BAA-1556) - MRSA	vancomycin-resistant E. faecalis ATCC700802	vancomycin-resistant E. faecium ATCC700221	AEP or MEP	Active or Inactive	Secreted or Non-secreted	Gram-positive	Gram-negative	Broad-spectrum	Source organisms
Equusin-1	IFLLLINLLGLL	DLF2178	ANT45580.1-IFL12	N.A.	N.A.	N.A.	N.A.	N.A.	N.A.	N.A.	N.A.	N.A.	N.A.	N.A.	MEP	Inactive	Non-secreted	Yes	No	Yes	Heteralocha acutirostris
Hesperelin-1	WFHFNSKILLLTGL	DLF2152	AWK29290.1-WFH14	N.A.	N.A.	N.A.	N.A.	N.A.	N.A.	N.A.	N.A.	N.A.	N.A.	8	AEP	Active	Non-secreted	No	No	Yes	Mylodon darwinii
	KRKRGLKLATALSLNNKF	DLF2190	SMQ11516.1-KRK18	64	N.A.	32	64	N.A.	N.A.	N.A.	N.A.	N.A.	N.A.	64	AEP	Active	Secreted	No	No	Yes	Mylodon darwinii
Elephasin-1	KLLRKVLKETKKWVIKSVVFFKKIRK	DLF2138	CED79820.1-KLL26	4	32	8	2	N.A.	8	16	N.A.	N.A.	N.A.	2	AEP	Active	Non-secreted	No	No	Yes	Hesperelaea palmeri
	LTLFIIFQLKISKL	DLF2158	AII98767.1-LTL14	N.A.	N.A.	N.A.	N.A.	N.A.	N.A.	N.A.	N.A.	N.A.	32	32	MEP	Active	Non-secreted	No	No	Yes	Palaeopropithecus ingens
Arctodutin-1	RVWKTLIETSALVI	DLF2196	AET51544.1-RVW14	N.A.	N.A.	N.A.	N.A.	N.A.	N.A.	N.A.	N.A.	N.A.	N.A.	N.A.	MEP	Inactive	Secreted	No	No	Yes	Turnagra capensis
	LHIGLIKTYLGSFAL	DLF2184	QBB10613.1-LHI15	N.A.	N.A.	N.A.	N.A.	N.A.	N.A.	N.A.	N.A.	N.A.	64	64	MEP	Active	Non-secreted	Yes	No	No	Eudyptes warhami
	LIVCFFRQLKFHF	DLF2171	ARU77324.1-LIV13	8	N.A.	N.A.	N.A.	64	N.A.	N.A.	N.A.	N.A.	N.A.	8	MEP	Active	Non-secreted	No	Yes	No	Megaloceros sp. Ari9, Hippotragus leucophaeus, Megaloceros sp. Ari5, Megaloceros sp. Ari124, Bison schoetensacki, Megaloceros giganteus, Megaloceros sp. Aria46, Megaloceros sp. Ari123, Myotragus balearicus, Megaloceros sp. Ari4, Megaloceros sp. Ari79, Megaloceros sp. Ari35, Megaloceros sp. Ari3, Megaloceros sp. Ari120, Megaloceros sp. Ari34, Bootherium bombifrons, Bison priscus, Megaloceros sp. A…
Arctoterin-1	HLFIIIGQLASIL	DLF2181	ADC33139.1-HLF13	N.A.	N.A.	N.A.	N.A.	N.A.	N.A.	N.A.	N.A.	N.A.	N.A.	N.A.	MEP	Inactive	Non-secreted	Yes	No	Yes	Coelodonta antiquitatis
Lophiosin-1	RMARNLVRYVQGLKKKKVI	DLF2187	AKN79944.1-RMA19	16	N.A.	64	64	N.A.	64	N.A.	N.A.	N.A.	N.A.	8	MEP	Active	Secreted	No	Yes	Yes	Hydrodamalis gigas
Mammutin-1	LPLALLSISPKLILGL	DLF2183	QDA81166.1-LPL16	N.A.	N.A.	N.A.	N.A.	N.A.	N.A.	N.A.	N.A.	N.A.	N.A.	N.A.	AEP	Inactive	Non-secreted	Yes	No	No	Megatherium americanum
	RLGGFLVTHVWK	DLF2198	AKN79905.1-RLG12	N.A.	N.A.	N.A.	N.A.	N.A.	N.A.	N.A.	N.A.	N.A.	N.A.	N.A.	MEP	Inactive	Secreted	No	Yes	Yes	Hydrodamalis gigas
Ararin-1	IHLILLGLGAFLLVFKAL	DLF2175	CED79758.1-IHL18	N.A.	N.A.	N.A.	N.A.	N.A.	N.A.	N.A.	N.A.	N.A.	N.A.	N.A.	MEP	Inactive	Non-secreted	Yes	No	No	Hesperelaea palmeri
	KKWTKIYSPL	DLF2202	UEP15361.1-KKW10	N.A.	N.A.	N.A.	N.A.	N.A.	N.A.	N.A.	N.A.	N.A.	N.A.	N.A.	MEP	Inactive	Secreted	No	Yes	No	Smilodon populator, Panthera spelaea, Panthera leo atrox, Zalophus japonicus, Homotherium latidens
	IFLHLKTLKIIHLL	DLF2157	ABV45725.1-IFL14	8	N.A.	N.A.	8	N.A.	N.A.	N.A.	N.A.	N.A.	N.A.	4	MEP	Active	Non-secreted	No	No	Yes	Mammuthus primigenius
Mylodonin-1	RNLVRYVQGLKKKKVIVIPVGIGPHANIK	DLF2188	AKN79944.1-RNL29	16	N.A.	N.A.	32	N.A.	N.A.	N.A.	N.A.	N.A.	N.A.	64	MEP	Active	Secreted	No	Yes	Yes	Hydrodamalis gigas
	IFSLHLAGISSIL	DLF2185	AZJ15134.1-IFS13	N.A.	N.A.	N.A.	N.A.	64	N.A.	N.A.	N.A.	N.A.	N.A.	N.A.	MEP	Active	Non-secreted	Yes	No	Yes	Ursus spelaeus, Mylodon darwinii, Turnagra capensis, Ursus kudarensis kudarensis, Ursus kudarensis, Sceloglaux albifacies, Platygonus compressus, Homo sapiens subsp. 'Denisova', Harpagornis moorei, Raphus cucullatus, Ursus kudarensis praekudarensis, Lophiomys imhausi maremortum, Ursus kanivetz, Acratocnus ye, Megalonyx jeffersonii, Campephilus imperialis, Ursus rossicus, Homotherium latidens, Sim…
	LFVWSVKITAILL	DLF2141	QUM11563.1-LFV13	N.A.	N.A.	N.A.	N.A.	N.A.	N.A.	N.A.	N.A.	N.A.	N.A.	N.A.	MEP	Inactive	Non-secreted	No	No	Yes	Favartia macgintyi
	HWITINTIKLSISLKI	DLF2146	QYC36821.1-HWI16	N.A.	N.A.	32	16	N.A.	N.A.	N.A.	N.A.	N.A.	64	32	AEP	Active	Non-secreted	No	No	Yes	Lophiomys imhausi maremortum
	SLLGLFFYLRL	DLF2150	AWH62781.1-SLL11	N.A.	N.A.	N.A.	N.A.	N.A.	N.A.	N.A.	N.A.	N.A.	N.A.	N.A.	MEP	Inactive	Non-secreted	No	No	Yes	Anomalopteryx didiformis, Alopecoenas salamonis, Dinornis giganteus, Aepyornis sp., Turnagra capensis, Megadyptes antipodes richdalei, Psephotellus pulcherrimus, Ectopistes migratorius, Ara tricolor, Aptornis defossor, Harpagornis moorei, Raphus cucullatus, Caloenas maculata, Aepyornis hildebrandti, Pinguinus impennis, Eudyptes warhami, Emeus crassus, Pezophaps solitaria, Aptornis otidiformis, Mo…
Mammuthusin-1	LFPIILASKILLL	DLF2151	ANT45640.1-LFP13	N.A.	N.A.	N.A.	N.A.	N.A.	N.A.	N.A.	N.A.	N.A.	N.A.	N.A.	MEP	Inactive	Non-secreted	Yes	No	Yes	Campephilus imperialis
Paleopropin-1	SFLFLKTWNVGIIL	DLF2154	AZB87501.1-SFL14	N.A.	N.A.	N.A.	N.A.	N.A.	N.A.	N.A.	N.A.	N.A.	N.A.	N.A.	MEP	Inactive	Non-secreted	No	No	Yes	Xenothrix mcgregori
	RKILGDLKFLESLKTY	DLF2170	AFS17509.1-RKI16	64	N.A.	N.A.	N.A.	N.A.	N.A.	N.A.	N.A.	N.A.	N.A.	N.A.	MEP	Active	Non-secreted	No	Yes	Yes	Anomalopteryx didiformis
Bisonin-1	LYSINFTIKALLL	DLF2155	AFQ41584.1-LYS13	N.A.	N.A.	N.A.	N.A.	N.A.	N.A.	N.A.	N.A.	N.A.	N.A.	N.A.	MEP	Inactive	Non-secreted	No	No	Yes	Equus dalianensis, Equus quagga quagga, Equus lambei, Equus ovodovi, Haringtonhippus francisci
	WMTIHALKLSLSFKL	DLF2147	ABQ86189.1-WMT15	N.A.	N.A.	N.A.	N.A.	N.A.	N.A.	N.A.	N.A.	N.A.	64	2	AEP	Active	Non-secreted	No	No	Yes	Mammut americanum
Hesperelin-2	FLFLKTWNVGIILL	DLF2179	AZB87501.1-FLF14	N.A.	N.A.	N.A.	N.A.	N.A.	N.A.	N.A.	N.A.	N.A.	N.A.	N.A.	MEP	Inactive	Non-secreted	Yes	No	No	Xenothrix mcgregori
Equusin-2	KIYKKLSTPPFTLNIRTLPKVKFPK	DLF2199	SMQ11516.1-KIY25	16	N.A.	64	64	N.A.	N.A.	N.A.	N.A.	N.A.	N.A.	N.A.	AEP	Active	Secreted	No	Yes	Yes	Mylodon darwinii
Mammuthusin-2	LILSLLINSTLALL	DLF2204	ALF62885.1-LIL14	N.A.	N.A.	N.A.	N.A.	N.A.	N.A.	N.A.	N.A.	N.A.	N.A.	N.A.	AEP	Inactive	Secreted	Yes	No	Yes	Mylodon darwinii
Mammuthusin-3	KLYQRILWRLISEL	DLF2193	ABN79624.1-KLY14	4	16	4	4	N.A.	N.A.	32	32	32	N.A.	8	MEP	Active	Secreted	No	Yes	Yes	Equus quagga boehmi
Hydrodamin-1	ILTLFIIFQLKISKL	DLF2186	AII98767.1-ILT15	N.A.	N.A.	N.A.	N.A.	N.A.	N.A.	N.A.	N.A.	N.A.	16	N.A.	MEP	Active	Non-secreted	Yes	No	No	Palaeopropithecus ingens
Xenothrixin-1	ISLFIRPLALGVRL	DLF2182	ANT45606.1-ISL14	32	16	16	16	32	N.A.	64	N.A.	N.A.	32	32	MEP	Active	Non-secreted	Yes	No	No	Psephotellus pulcherrimus
Hesperelin-3	CVLLFSQLPAVKARGTKHRIKWNRK	DLF2201	ABN79624.1-CVL25	16	N.A.	N.A.	N.A.	N.A.	N.A.	N.A.	N.A.	N.A.	N.A.	N.A.	AEP	Active	Secreted	No	Yes	No	Equus quagga boehmi
Ararin-2	FLPLLLLSLNPKIIL	DLF2176	QEW89267.2-FLP15	N.A.	N.A.	N.A.	N.A.	N.A.	N.A.	N.A.	N.A.	N.A.	N.A.	N.A.	MEP	Inactive	Non-secreted	Yes	No	No	Elephas antiquus
Anomalopterin-1	LHLKILKIIRLL	DLF2140	AQU14158.1-LHL12	4	16	4	4	64	N.A.	16	N.A.	N.A.	16	4	AEP	Active	Non-secreted	No	No	Yes	Elephas antiquus
Megalocerin-1	KKPPNPIKPKVPLSAPRKSPNTVKYRLKFR	DLF2195	ACX48939.1-KKP30	32	N.A.	N.A.	N.A.	N.A.	N.A.	N.A.	N.A.	N.A.	N.A.	N.A.	MEP	Active	Secreted	No	No	Yes	Mammuthus primigenius
Pinguinusin-1	KFILNFKIPISFK	DLF2172	ASB29243.1-KFI13	32	16	4	4	16	N.A.	32	N.A.	N.A.	N.A.	N.A.	AEP	Active	Non-secreted	No	Yes	No	Pinguinus impennis
Ursusin-1	KTLKIIRLLF	DLF2165	BAF96956.1-KTL10	32	32	16	16	N.A.	N.A.	64	N.A.	N.A.	N.A.	32	MEP	Active	Non-secreted	No	Yes	No	Mammuthus columbi, Mammuthus primigenius, Mammuthus sp., Elephas antiquus, Mammuthus jeffersonii
	QLQWLSGRANALLANGVKL	DLF2192	AXS63220.1-QLQ19	N.A.	N.A.	N.A.	N.A.	N.A.	N.A.	N.A.	N.A.	N.A.	N.A.	N.A.	AEP	Inactive	Secreted	No	No	Yes	Equus quagga boehmi
	RACLHARSIARLHKRWRPVHQGLGLK	DLF2164	ABG37012.1-RAC26	32	N.A.	N.A.	N.A.	N.A.	N.A.	N.A.	N.A.	N.A.	N.A.	32	MEP	Active	Non-secreted	No	Yes	Yes	Mammuthus primigenius
	LFIHVGRGVYYGSF	DLF2205	ACD11690.1-LFI14	N.A.	N.A.	N.A.	N.A.	N.A.	N.A.	N.A.	N.A.	N.A.	N.A.	N.A.	MEP	Inactive	Secreted	Yes	No	No	Hadropithecus stenognathus
Elephasin-2	VFLTLNSIKVLKL	DLF2139	ANT45524.1-VFL13	N.A.	N.A.	N.A.	N.A.	N.A.	N.A.	N.A.	N.A.	N.A.	N.A.	N.A.	MEP	Inactive	Non-secreted	Yes	No	Yes	Moho braccatus
	RQKNHGIHFRVLAKALR	DLF2168	CAA38232.1-RQK17	64	N.A.	N.A.	64	N.A.	N.A.	N.A.	N.A.	N.A.	N.A.	64	MEP	Active	Secreted	No	Yes	Yes	Magnolia latahensis, Hesperelaea palmeri
	KWTKIYLPLLLPL	DLF2194	ANN03167.1-KWT13	8	N.A.	N.A.	16	N.A.	N.A.	N.A.	N.A.	N.A.	N.A.	8	MEP	Active	Secreted	No	No	Yes	Bison schoetensacki, Bison priscus
Mammuthusin-4	IVGNVFGFKALRALRL	DLF2189	CAA38232.1-IVG16	64	N.A.	N.A.	N.A.	N.A.	N.A.	N.A.	N.A.	N.A.	N.A.	64	MEP	Active	Secreted	No	No	Yes	Magnolia latahensis, Hesperelaea palmeri
	LFIGLTNLLGLL	DLF2180	ANH55260.1-LFI12	N.A.	N.A.	N.A.	2	N.A.	N.A.	N.A.	N.A.	N.A.	N.A.	N.A.	MEP	Active	Non-secreted	Yes	No	Yes	Mammuthus columbi, Mammut americanum, Mammuthus primigenius, Mammuthus sp., Elephas antiquus, Mammuthus sp. Bechan Cave, Mammuthus jeffersonii
Psephotellin-1	IFLHLKILKIIRLL	DLF2177	AQU14158.1-IFL14	1	16	2	2	N.A.	N.A.	N.A.	1	1	8	1	AEP	Active	Non-secreted	Yes	No	No	Elephas antiquus
	LLINSIKRLLLGSIL	DLF2142	CAQ68453.1-LLI15	8	64	32	16	N.A.	N.A.	32	8	8	N.A.	2	MEP	Active	Non-secreted	No	No	Yes	Arctodus simus
Eudyptin-1	LWWLLASLANLAL	DLF2153	AWK29286.1-LWW13	N.A.	N.A.	N.A.	N.A.	N.A.	N.A.	N.A.	N.A.	N.A.	N.A.	N.A.	MEP	Inactive	Non-secreted	Yes	No	Yes	Megalonyx jeffersonii, Mylodon darwinii, Parocnus serus, Megatherium americanum
	RKRGLKLATALSLNNKFV	DLF2200	SMQ11516.1-RKR18	64	N.A.	32	64	N.A.	N.A.	N.A.	N.A.	N.A.	N.A.	64	MEP	Active	Secreted	No	Yes	No	Mylodon darwinii
Paleopropin-2	GSMLLAALLLKL	DLF2144	AGH06080.1-GSM12	N.A.	N.A.	N.A.	N.A.	N.A.	N.A.	N.A.	N.A.	N.A.	N.A.	N.A.	MEP	Inactive	Non-secreted	No	No	Yes	Anas chathamica, Anomalopteryx didiformis, Alopecoenas salamonis, Dinornis giganteus, Aepyornis sp., Turnagra capensis, Megadyptes antipodes richdalei, Psephotellus pulcherrimus, Ectopistes migratorius, Sceloglaux albifacies, Ara tricolor, Pachyplichas yaldwyni, Aptornis defossor, Harpagornis moorei, Raphus cucullatus, Caloenas maculata, Mullerornis agilis, Aepyornis hildebrandti, Pinguinus impen…
Hydrodamin-2	KKWTKIYSPLSL	DLF2197	UEP15361.1-KKW12	N.A.	N.A.	N.A.	N.A.	64	N.A.	N.A.	N.A.	N.A.	N.A.	N.A.	MEP	Active	Secreted	No	No	Yes	Smilodon populator, Panthera spelaea, Panthera leo atrox, Zalophus japonicus, Homotherium latidens
Hydrodamin-3	FLKLRWSRFARVLL	DLF2137	AIO10918.1-FLK14	4	32	4	4	16	16	4	N.A.	16	64	1	MEP	Active	Non-secreted	No	No	Yes	Equus quagga boehmi
Hesperelin-4	ILRFIPNKLGGVLALIF	DLF2161	AAF74499.1-ILR17	N.A.	N.A.	N.A.	N.A.	N.A.	N.A.	N.A.	N.A.	N.A.	N.A.	N.A.	AEP	Inactive	Non-secreted	Yes	No	Yes	Ursus spelaeus
Mylodonin-2	FLLLLFLSHLIL	DLF2203	ACX48939.1-FLL12	N.A.	N.A.	N.A.	N.A.	N.A.	N.A.	N.A.	N.A.	N.A.	N.A.	N.A.	MEP	Inactive	Secreted	Yes	No	Yes	Mammuthus primigenius
Anomalopterin-2	LFSLALATKTLLL	DLF2159	AIA77136.1-LFS13	N.A.	N.A.	N.A.	N.A.	N.A.	N.A.	N.A.	N.A.	N.A.	N.A.	N.A.	AEP	Inactive	Non-secreted	Yes	No	Yes	Mullerornis agilis
	VFLILNTTKALKL	DLF2143	AGH06072.1-VFL13	N.A.	N.A.	N.A.	N.A.	N.A.	N.A.	N.A.	N.A.	N.A.	N.A.	N.A.	AEP	Inactive	Non-secreted	No	No	Yes	Ectopistes migratorius
Equusin-3	KLGGILALLLSIL	DLF2156	QNA48269.1-KLG13	N.A.	N.A.	N.A.	N.A.	N.A.	N.A.	N.A.	N.A.	N.A.	N.A.	N.A.	MEP	Inactive	Non-secreted	No	No	Yes	Homo sapiens neanderthalensis, Mammuthus primigenius
Bisonin-2	LYCRIYSLVRARGRRLTFRKNISK	DLF2166	AKN52354.1-LYC24	4	32	16	16	N.A.	N.A.	16	N.A.	N.A.	N.A.	4	AEP	Active	Non-secreted	No	Yes	No	Hydrodamalis gigas
Mammuthusin-5	KVGAFLVDKVWKTLI	DLF2191	AFS17541.1-KVG15	32	N.A.	64	64	N.A.	N.A.	N.A.	N.A.	N.A.	N.A.	N.A.	MEP	Active	Secreted	No	Yes	Yes	Anomalopteryx didiformis, Pachyornis australis, Megalapteryx didinus
	GHLLIHLIGKATLAL	DLF2145	ANA91291.1-GHL15	64	64	64	64	N.A.	N.A.	N.A.	N.A.	N.A.	N.A.	64	MEP	Active	Non-secreted	No	No	Yes	Arctotherium sp.
Smilodin-1	IFLHIKVLNILYF	DLF2148	ABQ86183.1-IFL13	N.A.	N.A.	N.A.	N.A.	N.A.	N.A.	N.A.	N.A.	N.A.	N.A.	N.A.	AEP	Inactive	Non-secreted	No	No	Yes	Mammut americanum
	ILLTTAIAIKLGL	DLF2149	AWH62781.1-ILL13	N.A.	N.A.	N.A.	N.A.	N.A.	N.A.	N.A.	N.A.	N.A.	N.A.	32	MEP	Active	Non-secreted	No	No	Yes	Ara tricolor
Mylodonin-3	RAYICRKKFLSLRKASIKLQSLVRMK	DLF2163	ADN88909.1-RAY26	8	N.A.	16	N.A.	N.A.	64	32	N.A.	N.A.	N.A.	N.A.	AEP	Active	Non-secreted	No	Yes	No	Equus quagga boehmi
Mylodonin-4	LLRFSLVLIQSWL	DLF2206	AFS17380.1-LLR13	N.A.	N.A.	N.A.	N.A.	N.A.	N.A.	N.A.	N.A.	N.A.	N.A.	N.A.	MEP	Inactive	Secreted	Yes	No	Yes	Anomalopteryx didiformis
Equusin-4	IHVTVLILLKGVL	DLF2174	CED79762.1-IHV13	N.A.	N.A.	N.A.	N.A.	N.A.	N.A.	N.A.	N.A.	N.A.	N.A.	N.A.	MEP	Inactive	Non-secreted	Yes	No	Yes	Hesperelaea palmeri
	LHTINFIIKSLLL	DLF2160	AVE15294.1-LHT13	N.A.	N.A.	N.A.	N.A.	N.A.	N.A.	N.A.	N.A.	N.A.	N.A.	16	MEP	Active	Non-secreted	Yes	No	Yes	Bison priscus
	RLATLQLWTINKITKQLMIPLNKPGHK	DLF2169	AWH62785.1-RLA27	16	N.A.	32	32	N.A.	N.A.	64	N.A.	N.A.	N.A.	32	AEP	Active	Non-secreted	No	Yes	No	Ara tricolor
	TIKLFLSFKL	DLF2167	AZB87500.1-TIK10	8	N.A.	N.A.	N.A.	N.A.	N.A.	N.A.	N.A.	N.A.	N.A.	N.A.	MEP	Active	Non-secreted	No	Yes	Yes	Xenothrix mcgregori
	KKWVIKSVVFFK	DLF2162	CED79820.1-KKW12	16	64	8	16	32	N.A.	64	N.A.	16	32	8	MEP	Active	Non-secreted	No	Yes	No	Hesperelaea palmeri
