# Supplementary material for: Deep-learning-enabled antibiotic discovery through molecular de-extinction
Source: Nat Biomed Eng. 2024 Jun 11;8(7):854–71. doi: 10.1038/s41551-024-01201-x (PMC11310081; doi:10.1038/s41551-024-01201-x)
Supplement: Supplementary file 5 — Information of EPs identified by a scoring function and validated experimentally. [file 41551_2024_1201_MOESM5_ESM.xlsx]

## Sheet: Sheet 1
AS_XLS3
Label	Peptide	Sequence	A. baumannii ATCC19606	E. coli ATCC11775	E. coli AIG221	E. coli AIG222	K. pneumoniae ATCC133883	P. aeruginosa PAO1	P. aeruginosa PA14	S. aureus ATCC12600	S. aureus (ATCC BAA-1556) - MRSA	E. faecalis ATCC700802 - VRE	E. faecium ATCC700221 - VRE
DLF1561	ACX48939.1_KYR08	KYRLKFRF	N.A.	64	32	64	N.A.	N.A.	64	N.A.	N.A.	N.A.	N.A.
DLF1562	AKN79944.1_KRI08	KRIRVAVV	N.A.	N.A.	N.A.	N.A.	N.A.	N.A.	N.A.	N.A.	N.A.	N.A.	N.A.
DLF1563	ACX48939.1_THF08	THFLPRFK	N.A.	N.A.	N.A.	N.A.	N.A.	N.A.	N.A.	N.A.	N.A.	N.A.	N.A.
DLF1564	AKN79944.1_RLH11	RLHISQKRIRV	N.A.	N.A.	N.A.	N.A.	N.A.	N.A.	N.A.	N.A.	N.A.	N.A.	N.A.
DLF1565	ACX48939.1_PNT12	PNTVKYRLKFRF	N.A.	64	32	64	N.A.	N.A.	64	N.A.	N.A.	N.A.	64
DLF1566	AKN79944.1_LKK09	LKKKKVIVI	N.A.	N.A.	N.A.	N.A.	N.A.	N.A.	N.A.	N.A.	N.A.	N.A.	N.A.
DLF1567	AKN79914.1_LLR08	LLRLKSIF	N.A.	N.A.	N.A.	N.A.	N.A.	N.A.	N.A.	N.A.	N.A.	N.A.	N.A.
DLF1568	AKN79944.1_LKK08	LKKKKVIV	N.A.	N.A.	N.A.	N.A.	N.A.	N.A.	N.A.	N.A.	N.A.	N.A.	N.A.
DLF1569	AKN79914.1_LRR08	LRRIYTIW	N.A.	N.A.	N.A.	N.A.	N.A.	N.A.	N.A.	N.A.	N.A.	N.A.	64
DLF1570	AKN79943.1_LKK10	LKKKKVIVIP	N.A.	N.A.	N.A.	N.A.	N.A.	N.A.	N.A.	N.A.	N.A.	N.A.	16
DLF1571	P30828.1_RBL_MAGLA_FKA09	FKALRALRL	N.A.	N.A.	N.A.	N.A.	N.A.	N.A.	N.A.	N.A.	N.A.	N.A.	N.A.
DLF1572	P30828.1_RBL_MAGLA_FKA08	FKALRALR	N.A.	N.A.	N.A.	N.A.	N.A.	N.A.	N.A.	N.A.	N.A.	N.A.	N.A.
DLF1573	P30828.1_RBL_MAGLA_FRV09	FRVLAKALR	64	N.A.	N.A.	N.A.	N.A.	N.A.	N.A.	N.A.	N.A.	N.A.	N.A.
DLF1574	P30828.1_RBL_MAGLA_RWR08	RWRDRFLF	4	N.A.	N.A.	N.A.	N.A.	N.A.	N.A.	N.A.	N.A.	N.A.	32
DLF1575	P30828.1_RBL_MAGLA_FRV10	FRVLAKALRM	N.A.	N.A.	N.A.	N.A.	N.A.	N.A.	N.A.	N.A.	N.A.	N.A.	N.A.
DLF1576	SMQ11516.1_LKR09	LKRKRGLKL	N.A.	N.A.	N.A.	N.A.	N.A.	N.A.	N.A.	N.A.	N.A.	N.A.	N.A.
DLF1577	SMQ11516.1_FII08	FIIPRLKP	N.A.	N.A.	N.A.	N.A.	N.A.	N.A.	N.A.	N.A.	N.A.	N.A.	N.A.
DLF1578	SMQ11516.1_LKR10	LKRKRGLKLA	N.A.	N.A.	N.A.	N.A.	N.A.	N.A.	N.A.	N.A.	N.A.	N.A.	N.A.
DLF1579	SMQ11516.1_IRT9	IRTLPKVKF	N.A.	N.A.	N.A.	N.A.	N.A.	N.A.	N.A.	N.A.	N.A.	N.A.	N.A.
DLF1580	SMQ11516.1_LKK09	LKKFLRTTR	N.A.	N.A.	N.A.	N.A.	N.A.	N.A.	N.A.	N.A.	N.A.	N.A.	N.A.
DLF1581	AFS17380.1_LLR08	LLRFSLVL	N.A.	N.A.	N.A.	N.A.	N.A.	N.A.	N.A.	64	N.A.	N.A.	64
DLF1582	AFS17380.1_LLR09	LLRFSLVLI	N.A.	N.A.	N.A.	N.A.	N.A.	N.A.	N.A.	N.A.	N.A.	N.A.	N.A.
DLF1583	AFS17573.1_ILK08	ILKNKLSK	N.A.	N.A.	N.A.	N.A.	N.A.	N.A.	N.A.	N.A.	N.A.	N.A.	N.A.
DLF1584	AFS17573.1_LLR08	LLRQQRRY	N.A.	N.A.	N.A.	N.A.	N.A.	N.A.	N.A.	N.A.	N.A.	N.A.	N.A.
DLF1585	AFS17573.1_NSL08	NSLIIKLI	N.A.	N.A.	N.A.	N.A.	N.A.	N.A.	N.A.	64	64	N.A.	N.A.
DLF1586	ATO58571.1_IRK11	IRKSHPLIKII	N.A.	N.A.	N.A.	N.A.	N.A.	N.A.	N.A.	N.A.	N.A.	N.A.	N.A.
DLF1587	ATO58571.1_RKS10	RKSHPLIKII	N.A.	N.A.	N.A.	N.A.	N.A.	N.A.	N.A.	N.A.	N.A.	N.A.	N.A.
DLF1588	ATO58571.1_RKS09	RKSHPLIKI	N.A.	N.A.	N.A.	N.A.	N.A.	N.A.	N.A.	N.A.	N.A.	N.A.	N.A.
DLF1589	ATO58571.1_IRK08	IRKSHPLI	N.A.	N.A.	N.A.	N.A.	N.A.	N.A.	N.A.	N.A.	N.A.	N.A.	N.A.
DLF1590	ATO58571.1_NIR12	NIRKSHPLIKII	N.A.	N.A.	N.A.	N.A.	N.A.	N.A.	N.A.	N.A.	N.A.	N.A.	64
DLF1591	AAM77022.1_RVV08	RVVALVLL	N.A.	N.A.	N.A.	N.A.	N.A.	N.A.	N.A.	N.A.	N.A.	N.A.	N.A.
DLF1592	AEC12201.1_RRA10	RRALFASRVR	N.A.	N.A.	N.A.	N.A.	N.A.	N.A.	N.A.	N.A.	N.A.	N.A.	N.A.
DLF1593	AEC12201.1_RRA09	RRALFASRV	N.A.	N.A.	N.A.	N.A.	N.A.	N.A.	N.A.	N.A.	N.A.	N.A.	N.A.
DLF1594	AEC12201.1_FRL08	FRLAHALL	N.A.	N.A.	N.A.	N.A.	N.A.	N.A.	N.A.	N.A.	N.A.	N.A.	N.A.
DLF1595	AEC12201.1_ILI08	ILINRVLA	N.A.	N.A.	N.A.	N.A.	N.A.	N.A.	N.A.	N.A.	N.A.	N.A.	N.A.
DLF1596	AFS17573.1_INS09	INSLIIKLI	N.A.	N.A.	N.A.	N.A.	N.A.	N.A.	N.A.	N.A.	N.A.	N.A.	N.A.
DLF1597	AFS17573.1_RRY10	RRYNSPRVLL	N.A.	N.A.	N.A.	N.A.	N.A.	N.A.	N.A.	N.A.	N.A.	N.A.	N.A.
DLF1598	AFS17449.1_KRH08	KRHVRISR	N.A.	N.A.	N.A.	N.A.	N.A.	N.A.	N.A.	N.A.	N.A.	N.A.	N.A.
DLF1599	AFS17449.1_WSQ08	WSQLRPLL	N.A.	N.A.	N.A.	N.A.	N.A.	N.A.	N.A.	N.A.	N.A.	N.A.	N.A.
DLF1600	CO1A2_GLORB_LPG08	LPGFKGIR	N.A.	N.A.	N.A.	N.A.	N.A.	N.A.	N.A.	N.A.	N.A.	N.A.	N.A.
DLF1601	ABW76674.1_LFQ08	LFQQIIKY	N.A.	N.A.	N.A.	N.A.	N.A.	N.A.	N.A.	N.A.	N.A.	N.A.	64
DLF1602	ABW76674.1_LLA10	LLALFQQIIK	N.A.	N.A.	N.A.	N.A.	N.A.	N.A.	N.A.	N.A.	N.A.	64	32
DLF1603	ABW76674.1_LAL09	LALFQQIIK	N.A.	N.A.	N.A.	N.A.	N.A.	N.A.	N.A.	N.A.	N.A.	N.A.	N.A.
DLF1604	ABW76674.1_LLA11	LLALFQQIIKY	N.A.	N.A.	N.A.	N.A.	N.A.	N.A.	N.A.	N.A.	N.A.	N.A.	N.A.
DLF1605	ABW76674.1_FLV09	FLVNDIWKK	N.A.	N.A.	N.A.	N.A.	N.A.	N.A.	N.A.	N.A.	N.A.	N.A.	N.A.
DLF1606	AFN70561.1_RLL10	RLLVRATGPR	N.A.	N.A.	N.A.	N.A.	N.A.	N.A.	N.A.	N.A.	N.A.	N.A.	N.A.
DLF1607	QCU82512.1_FFV11	FFVCLFMHVGR	N.A.	N.A.	N.A.	N.A.	N.A.	N.A.	N.A.	N.A.	N.A.	N.A.	N.A.
DLF1608	QCU82512.1_FVC10	FVCLFMHVGR	N.A.	N.A.	N.A.	N.A.	N.A.	N.A.	N.A.	N.A.	N.A.	N.A.	N.A.
DLF1609	QCU82512.1_LFM09	LFMHVGRGL	N.A.	N.A.	N.A.	N.A.	N.A.	N.A.	N.A.	N.A.	N.A.	N.A.	16
