# Supplementary material for: Deep-learning-enabled antibiotic discovery through molecular de-extinction
Source: Nat Biomed Eng. 2024 Jun 11;8(7):854–71. doi: 10.1038/s41551-024-01201-x (PMC11310081; doi:10.1038/s41551-024-01201-x)
Supplement: Supplementary file 6 — Source data. [file 41551_2024_1201_MOESM6_ESM.xlsx]

## Sheet: Panel 6b
	Control	Control	Control	Control	Control	Control	ABG37012.1-RAC26	ABG37012.1-RAC26	ABG37012.1-RAC26	ABG37012.1-RAC26	ABG37012.1-RAC26	ABG37012.1-RAC26	AKN52354.1-LYC24	AKN52354.1-LYC24	AKN52354.1-LYC24	AKN52354.1-LYC24	AKN52354.1-LYC24	AKN52354.1-LYC24	ARU77324.1-LIV13	ARU77324.1-LIV13	ARU77324.1-LIV13	ARU77324.1-LIV13	ARU77324.1-LIV13	ARU77324.1-LIV13	AQU14158.1-IFL14	AQU14158.1-IFL14	AQU14158.1-IFL14	AQU14158.1-IFL14	AQU14158.1-IFL14	AQU14158.1-IFL14	SMQ11516.1-KRK18	SMQ11516.1-KRK18	SMQ11516.1-KRK18	SMQ11516.1-KRK18	SMQ11516.1-KRK18	SMQ11516.1-KRK18	Polymyxin B	Polymyxin B	Polymyxin B	Polymyxin B	Polymyxin B	Polymyxin B
2	2e+007	2e+007	2e+007	2e+008	4e+007	2e+007	600000	400000	800000	200000	4000000	1e+007	4e+007	2e+007	1e+009	1e+009	4e+008	4e+008	800000	2000000	2000000	800000	600000	1000000	200000	200000	8000000	4000000	200000	400000	200000	200000	600000	200000	400000	400000	4000	2000	8000	6000	1400	400
4	2e+008	2e+008	1e+008	6e+007	4e+007	2e+007	200000	200000	800000	1200000	20000	20000	800000	800000	1400000	600000	200000	200000	1200000	1000000	400000	400000	1000000	400000	40000	20000	800000	800000	200	200	2000	2000	60000	80000	200	200	8000	10000	600	600	200	400

## Sheet: Panel 6d
	Control	Control	Control	Control	Control	Control	ABG37012.1-RAC26	ABG37012.1-RAC26	ABG37012.1-RAC26	ABG37012.1-RAC26	ABG37012.1-RAC26	ABG37012.1-RAC26	AKN52354.1-LYC24	AKN52354.1-LYC24	AKN52354.1-LYC24	AKN52354.1-LYC24	AKN52354.1-LYC24	AKN52354.1-LYC24	ARU77324.1-LIV13	ARU77324.1-LIV13	ARU77324.1-LIV13	ARU77324.1-LIV13	ARU77324.1-LIV13	ARU77324.1-LIV13	AQU14158.1-IFL14	AQU14158.1-IFL14	AQU14158.1-IFL14	AQU14158.1-IFL14	AQU14158.1-IFL14	AQU14158.1-IFL14	SMQ11516.1-KRK18	SMQ11516.1-KRK18	SMQ11516.1-KRK18	SMQ11516.1-KRK18	SMQ11516.1-KRK18	SMQ11516.1-KRK18	Polymyxin B	Polymyxin B	Polymyxin B	Polymyxin B	Polymyxin B	Polymyxin B
2	8e+009	2e+010	4e+010	2e+009	8e+009	4e+010	800000	2e+007	4000000	2000000	1e+007	4000000	2.0e+008	4.0e+009	1.0e+010	1.4e+010	2.0e+008	4.0e+008	1.2e+008	2.0e+007	2.2e+008	2.0e+008	1.2e+008	2.8e+008	2e+007	4e+007	4e+007	4e+007	8e+007	1e+008	1200000	2400000	1000000	1800000	200000	400000	20000	80000	200000	40000	40000	200000
4	2e+008	4e+009	2e+008	2e+008	2e+009	2e+008	800000	600000	6000000	6000000	2000000	4000000	1.2e+007	6000000	6.0e+007	8.0e+007	6000000	8000000	6.0e+008	1.0e+009	4.0e+007	6.0e+007	4.0e+007	2.0e+007	1400000	1000000	4000000	1000000	800000	4000000	1.2e+007	1.2e+008	2.0e+007	2.0e+007	4.0e+007	2.0e+007	200000	400000	1200000	600000	600000	200000
